# Supplementary material for: Genome-wide CRISPR screen reveals novel host factors required for Staphylococcus aureus α-hemolysin-mediated toxicity
Source: Sci Rep. 2016 Apr 12;6:24242. doi: 10.1038/srep24242 (PMC4828653; doi:10.1038/srep24242)
Supplement: Supplementary table S1 [file srep24242-s2.xls]

## Sheet: normalized_enrichment
gene	gR1 alpha	gR2 alpha	gR3 alpha	gR4 alpha	gR5 alpha	gR6 alpha	median enrichment in alpha screen	number of gRNAs enriched in alpha screen	gR1 diph	gR2 diph	gR3 diph	gR4 diph	gR5 diph	gR6 diph	median enrichment in diphtheria screen	number of gRNAs enriched in diphtheria screen
A1BG	0	0	0	0	-1.05126	-0.617362	0	0	0	0	0	0	-1.05126	-0.617362	0	0
A1CF	0	-1.41383	0	0	0	0	0	0	0	-1.41383	0	0	0	0	0	0
A2M	-0.308034	0	0	-1.30803	0	-1.1064	-0.154017	0	-0.308034	0	0	-1.30803	0	-1.1064	-0.154017	0
A2ML1	1.50917	-0.308034	-0.276326	0	0	0	0	1	0	-0.308034	-0.276326	0	0	0	0	0
A3GALT2	0	0	0	0	0	0	0	0	0	0	0	0	0	0	0	0
A4GALT	-0.974297	0	-0.565832	0	0	0	0	0	-0.974297	0	-0.565832	0	0	0	0	0
A4GNT	-0.17679	0	0	0	0	0	0	0	-0.17679	0	0	0	0	0	0	0
AAAS	-0.308034	0	0	0	0	0	0	0	-0.308034	0	0	0	0	0	0	0
AACS	0	0	-0.738669	0	0	0	0	0	0	0	-0.738669	0	0	0	0	0
AADAC	0	0	0	0	0	0	0	0	0	0	0	0	0	0	0	0
AADACL2	0	0	-1.47097	-0.369435	0	-0.993926	-0.184717	0	0	0	-1.47097	-0.369435	0	-0.993926	-0.184717	0
AADACL3	0	0	0	0	0	0	0	0	0	0	0	0	0	0	0	0
AADACL4	-0.484912	0	-0.565832	0	0	0	0	0	-0.484912	0	-0.565832	0	0	0	0	0
AADAT	-1.33906	0	0	0	-0.80684	-0.71521	-0.357605	0	-1.33906	0	0	0	-0.80684	-0.71521	-0.357605	0
AAED1	0	0	0	0	0	0	0	0	0	0	0	0	0	0	0	0
AAGAB	0	2.07061	-0.210737	0	-0.0698747	0	0	1	0	-0.954397	-0.210737	0	-0.0698747	0	-0.0349373	0
AAK1	0	0	0	0	0	0	0	0	0	0	0	0	0	0	0	0
AAMDC	0	0	0	-1.08825	0	-0.71521	0	0	0	0	0	-1.08825	0	-0.71521	0	0
AAMP	0	0	0	0	-0.210737	0	0	0	0	0	0	0	-0.210737	0	0	0
AANAT	-0.0698747	0	0	-1.15951	0	0	0	0	-0.0698747	0	0	-1.15951	0	0	0	0
AAR2	0	-0.828867	0	0	0	-0.484912	0	0	0	-0.828867	0	0	0	-0.484912	0	0
AARD	0	-0.210737	-0.339061	0	0	-0.974297	-0.105369	0	0	-0.210737	-0.339061	0	0	-0.974297	-0.105369	0
AARS	0	0	-0.565832	0	0	0	0	0	0	0	-0.565832	0	0	0	0	0
AARS2	-1.52594	0	0	0	0	0	0	0	-1.52594	0	0	0	0	0	0	0
AARSD1	0	-0.243904	-0.339061	0	-0.276326	0	-0.121952	0	0	-0.243904	-0.339061	0	-0.276326	0	-0.121952	0
AASDH	-1.08825	-1.12432	0.230869	-0.276326	0	-0.428329	-0.352327	0	-1.08825	-1.12432	0	-0.276326	0	-0.428329	-0.352327	0
AASDHPPT	-0.738669	-1.19386	-0.308034	0	0	0	-0.154017	0	-0.738669	-1.19386	-0.308034	0	0	0	-0.154017	0
AASS	0	0	0	0	0	0	0	0	0	0	0	0	0	0	0	0
AATF	0	-0.243904	0	-1.01329	0	0	0	0	0	-0.243904	0	-1.01329	0	0	0	0
AATK	0	0	-1.17679	-0.565832	-0.106401	-0.850562	-0.336116	0	0	0	-1.17679	-0.565832	-0.106401	-0.850562	-0.336116	0
ABAT	0	0	0	0	0	0	0	0	0	0	0	0	0	0	0	0
ABCA1	0	-0.738669	0	0	-0.456898	0	0	0	0	-0.738669	0	0	-0.456898	0	0	0
ABCA10	-0.339061	0	0	-0.0698747	0	0	0	0	-0.339061	0	0	-0.0698747	0	0	0	0
ABCA12	0	0	0	-1.4569	0	0	0	0	0	0	0	-1.4569	0	0	0	0
ABCA13	-0.667115	-1.82887	0	0	0	0	0	0	-0.667115	-1.82887	0	0	0	0	0	0
ABCA2	0	0	0	0	0	0	0	0	0	0	0	0	0	0	0	0
ABCA3	-0.591827	0	0	-0.428329	-0.738669	0	-0.214164	0	-0.591827	0	0	-0.428329	-0.738669	0	-0.214164	0
ABCA4	-0.276326	0	0	0	0	0	0	0	-0.276326	0	0	0	0	0	0	0
ABCA5	0	0	0	-0.974297	0	-0.106401	0	0	0	0	0	5.1782	0	-0.106401	0	1
ABCA6	-0.512393	0	-0.0323999	-1.60465	0	0	-0.0162	0	-0.512393	0	-0.0323999	-1.60465	0	0	-0.0162	0
ABCA7	0	0	0	0	0	-0.276326	0	0	0	0	0	0	0	-0.276326	0	0
ABCA8	0	0	-0.210737	0	0	0	0	0	0	0	-0.210737	0	0	0	0	0
ABCA9	-0.761752	-0.53936	0	0	0	-0.642453	-0.26968	0	-0.761752	-0.53936	0	0	0	-0.642453	-0.26968	0
ABCB1	0	0	0	0	0	0	0	0	0	0	0	0	0	0	0	0
ABCB10	-0.142024	-0.993926	0	0	0	0	0	0	-0.142024	-0.993926	0	0	0	0	0	0
ABCB11	0	0	0	0	0	0	0	0	0	0	0	0	0	0	0	0
ABCB4	-0.761752	0	-1.32363	0	0	0	0	0	-0.761752	0	-1.32363	0	0	0	0	0
ABCB5	0	0	0	-0.308034	0	0	0	0	0	0	0	-0.308034	0	0	0	0
ABCB6	0	-0.428329	0	0	0	-0.974297	0	0	0	-0.428329	0	0	0	-0.974297	0	0
ABCB7	-0.80684	0	0	-0.17679	0	0	0	0	-0.80684	0	0	-0.17679	0	0	0	0
ABCB8	-0.954397	-1.33906	0	0	0	0	0	0	-0.954397	-1.33906	0	0	0	0	0	0
ABCB9	0	-2.1064	1.85737	-1.15951	-0.0323999	-0.850562	-0.441481	1	0	-2.1064	-0.512393	-1.15951	-0.0323999	-0.850562	-0.681477	0
ABCC1	-0.428329	0	0	0	0	0	0	0	-0.428329	0	0	0	0	0	0	0
ABCC10	-0.954397	-1.01329	-0.276326	0	-0.0323999	0	-0.154363	0	-0.954397	-1.01329	-0.276326	0	-0.0323999	0	-0.154363	0
ABCC11	-0.276326	-1.06987	-0.512393	-0.428329	-0.106401	0	-0.352327	0	-0.276326	-1.06987	-0.512393	-0.428329	-0.106401	0	-0.352327	0
ABCC12	0	-0.142024	-0.828867	0	-1.19386	0	-0.0710122	0	0	-0.142024	-0.828867	0	-1.19386	0	-0.0710122	0
ABCC2	0	0	0	-1.14202	0	0	0	0	0	0	0	-1.14202	0	0	0	0
ABCC3	0	0	0	0	0	0	0	0	0	0	0	0	0	0	0	0
ABCC4	0	-1.05126	-0.106401	0	0	0	0	0	0	-1.05126	-0.106401	0	0	0	0	0
ABCC5	0	-0.0698747	0	0	0	0	0	0	0	-0.0698747	0	0	0	0	0	0
ABCC6	-0.80684	0	0	0	-1.92402	0	0	0	-0.80684	0	0	0	-1.92402	0	0	0
ABCC8	0	-1.52594	-0.565832	1.7848	0	5.05998	0	2	0	-1.52594	-0.565832	0	0	0	0	0
ABCC9	-0.761752	0	0	-0.53936	0	0	0	0	-0.761752	0	0	-0.53936	0	0	0	0
ABCD1	0	0	-0.243904	0	0	0	0	0	0	0	-0.243904	0	0	0	0	0
ABCD2	-0.210737	0	0	-0.591827	-0.142024	0	-0.0710122	0	-0.210737	0	0	-0.591827	-0.142024	0	-0.0710122	0
ABCD3	0	0	0	0	0	0	0	0	0	0	0	0	0	0	0	0
ABCD4	-1.06987	-0.106401	-0.617362	-1.51239	0	0	-0.361881	0	-1.06987	-0.106401	-0.617362	-1.51239	0	0	-0.361881	0
ABCE1	-0.142024	-0.871935	0	0	-1.41383	-1.08825	-0.50698	0	-0.142024	-0.871935	0	0	-1.41383	-1.08825	-0.50698	0
ABCF1	0	0	0	0	-0.80684	0	0	0	0	0	0	0	-0.80684	0	0	0
ABCF2	0	0.583171	0	0	0	0	0	0	0	0	0	0	0	0	0	0
ABCF3	0	-1.14202	0	-1.7957	-0.484912	0	-0.242456	0	0	-1.14202	0	-1.7957	-0.484912	0	-0.242456	0
ABCG1	-1.59183	-0.642453	0	0	0	0	0	0	-1.59183	-0.642453	0	0	0	0	0	0
ABCG2	0	0	1.30027	0	0	-0.93422	0	1	0	0	-0.565832	0	0	-0.93422	0	0
ABCG4	-2.11539	-1.1064	-0.399182	0	-0.828867	0	-0.614024	0	-2.11539	-1.1064	-0.399182	0	-0.828867	0	-0.614024	0
ABCG5	0	0	0	-1.53936	0	0	0	0	0	0	0	-1.53936	0	0	0	0
ABCG8	0	0	0	0	0	0	0	0	0	0	0	0	0	0	0	0
ABHD1	0	-0.691363	0	0	0	0	0	0	0	-0.691363	0	0	0	0	0	0
ABHD10	0	0	0.991343	0	0.437776	0	0	0	0	0	-0.591827	0	-0.428329	0	0	0
ABHD11	0	0	0	0	0	0	0	0	0	0	0	0	0	0	0	0
ABHD12	-0.399182	0	-1.4569	0	0	0	0	0	-0.399182	0	-1.4569	0	0	0	0	0
ABHD12B	0	-0.17679	0	0	0	-0.761752	0	0	0	-0.17679	0	0	0	-0.761752	0	0
ABHD13	0	0	-0.642453	0	-1.05126	0	0	0	0	0	-0.642453	0	-1.05126	0	0	0
ABHD14A	0	-0.142024	1.43117	0	-0.591827	-1.62996	-0.0710122	1	0	-0.142024	0	0	-0.591827	-1.62996	-0.0710122	0
ABHD14B	0	0	0	-0.399182	0	0	0	0	0	0	0	-0.399182	0	0	0	0
ABHD15	0	0	-0.80684	0	0	0	0	0	0	0	-0.80684	0	0	0	0	0
ABHD16A	0	-0.0698747	0	0	0	0	0	0	0	-0.0698747	0	0	0	0	0	0
ABHD16B	0	-1.27633	-0.761752	0	-0.308034	-0.0698747	-0.188955	0	0	-1.27633	-0.761752	0	-0.308034	-0.0698747	-0.188955	0
ABHD17A	0	0	-0.484912	0	0	0	0	0	0	0	-0.484912	0	0	0	0	0
ABHD17B	0	0	-0.369435	-0.850562	0	0	0	0	0	0	-0.369435	-0.850562	0	0	0	0
ABHD17C	0	-1.19386	0	0	0	0	0	0	0	-1.19386	0	0	0	0	0	0
ABHD2	0	3.21374	0	0	-0.0323999	0	0	1	0	-1.65484	0	0	-0.0323999	0	0	0
ABHD3	0	0	-1.48491	-1.21074	0	0	0	0	0	0	-1.48491	-1.21074	0	0	0	0
ABHD4	0	0	0	0	0	0	0	0	0	0	0	0	0	0	0	0
ABHD5	0	-0.892997	0	-0.276326	0	0	0	0	0	-0.892997	0	-0.276326	0	0	0	0
ABHD6	0	0	-1.65484	0	0	0	0	0	0	0	-1.65484	0	0	0	0	0
ABHD8	-0.53936	0	0	-0.93422	0	-0.828867	-0.26968	0	-0.53936	0	0	-0.93422	0	-0.828867	-0.26968	0
ABI1	3.14389	-0.512393	-0.850562	0	0	3.25371	0	2	0	-0.512393	-0.850562	0	0	0	0	0
ABI2	-1.15951	-0.80684	-1.17679	0	0	0	-0.40342	0	-1.15951	-0.80684	-1.17679	0	0	0	-0.40342	0
ABI3	0	0	0	0	0	0	0	0	0	0	0	0	0	0	0	0
ABI3BP	3.15201	0	0	0	0	0	0	1	0	0	0	0	0	0	0	0
ABL1	-0.71521	0	0	0	0	0	0	0	-0.71521	0	0	0	0	0	0	0
ABL2	-1.61736	-0.0698747	-2.14701	0	0	0	-0.0349373	0	-1.61736	-0.0698747	-2.60465	0	0	0	-0.0349373	0
ABLIM1	0	0	0	-0.339061	0	0	0	0	0	0	0	-0.339061	0	0	0	0
ABLIM2	0	0	0	0	0	-0.974297	0	0	0	0	0	0	0	-0.974297	0	0
ABLIM3	0	0	-1.27633	0	-0.399182	-0.339061	-0.169531	0	0	0	-1.27633	0	-0.399182	-0.339061	-0.169531	0
ABO	-0.399182	-0.871935	-0.642453	-0.512393	0	0	-0.455788	0	-0.399182	-0.871935	-0.642453	-0.512393	0	0	-0.455788	0
ABP1	0	0	-0.243904	0	-0.0323999	-0.428329	-0.0162	0	0	0	-0.243904	0	-0.0323999	-0.428329	-0.0162	0
ABR	0	0	-0.456898	0	0	0	0	0	0	0	-0.456898	0	0	0	0	0
ABRA	0	0	3.33865	-0.871935	0	0	0	1	0	0	-1.87194	-0.871935	0	0	0	0
ABRACL	-0.617362	0	0	0	0	-0.276326	0	0	-0.617362	0	0	0	0	-0.276326	0	0
ABT1	-1.69136	-0.428329	0	0	0	0	0	0	-1.69136	-0.428329	0	0	0	0	0	0
ABTB1	0	-0.565832	-1.27633	0	0	0	0	0	0	-0.565832	-1.27633	0	0	0	0	0
ABTB2	0	-1.35433	0	0	0	-1.17691	0	0	0	-1.35433	0	0	0	-1.21074	0	0
ACAA1	0	0	0.0685975	0	0	0	0	0	0	0	0	0	0	0	0	0
ACAA2	0	-0.243904	0	-0.106401	-0.17679	0	-0.0532003	0	0	-0.243904	0	-0.106401	-0.17679	0	-0.0532003	0
ACACA	-2.31585	0	0	-0.17679	0	0	0	0	-2.31585	0	0	-0.17679	0	0	0	0
ACACB	-1.38439	0	-1.05126	-0.591827	-0.0323999	0.0816322	-0.312114	0	-1.38439	0	-1.05126	-0.591827	-0.0323999	-0.784472	-0.68815	0
ACAD10	-0.308034	0	0	0	-0.617362	-1.42833	-0.154017	0	-0.308034	0	0	0	-0.617362	-1.42833	-0.154017	0
ACAD11	0	-0.0323999	-1.41383	-2.16818	0	0	-0.0162	0	0	-0.0323999	-1.41383	-2.16818	0	0	-0.0162	0
ACAD8	0	0	0	0	0	0	0	0	0	0	0	0	0	0	0	0
ACAD9	-0.974297	0	0	-0.308034	0	0	0	0	-0.974297	0	0	-0.308034	0	0	0	0
ACADL	-0.565832	1.30564	0	-1.26021	0	0	0	1	-0.565832	0	0	-1.26021	0	0	0	0
ACADM	-0.106401	0	-0.654161	0	0	0	0	0	-0.106401	0	-0.974297	0	0	0	0	0
ACADS	0	0	0	-0.308034	-0.106401	-0.339061	-0.0532003	0	0	0	0	-0.308034	-0.106401	-0.339061	-0.0532003	0
ACADSB	-1.01329	0	0	-0.53936	0	0	0	0	-1.01329	0	0	-0.53936	0	0	0	0
ACADVL	0	0	-0.210737	0	0	0	0	0	0	0	-0.210737	0	0	0	0	0
ACAN	0	-0.456898	-0.243904	0	0	0	0	0	0	-0.456898	-0.243904	0	0	0	0	0
ACAP1	-0.243904	-0.642453	0	-0.456898	0	-0.954397	-0.350401	0	-0.243904	-0.642453	0	-0.456898	0	-0.954397	-0.350401	0
ACAP2	-0.308034	0	0	-0.484912	0	0	0	0	-0.308034	0	0	-0.484912	0	0	0	0
ACAP3	0	-1.8179	0	0	0	0	0	0	0	-1.8179	0	0	0	0	0	0
ACAT1	-0.71521	-1.64245	0	-1.17679	-0.512393	0	-0.613801	0	-0.71521	-1.64245	0	-1.17679	-0.512393	0	-0.613801	0
ACAT2	0	0	-0.369435	0	0	0	0	0	0	0	-0.369435	0	0	0	0	0
ACBD3	-0.399182	0	-0.308034	0	0	0	0	0	-0.399182	0	-0.308034	0	0	0	0	0
ACBD4	-1.06987	0	0	0	0	0	0	0	-1.06987	0	0	0	0	0	0	0
ACBD5	0	-0.106401	-0.339061	-0.667115	0	-0.0323999	-0.0694002	0	0	-0.106401	-0.339061	-0.667115	0	-0.0323999	-0.0694002	0
ACBD6	0	0	0	0	0	0	0	0	0	0	0	0	0	0	0	0
ACBD7	-1.12432	-0.80684	0	0	4.67628	0	0	1	-1.12432	-0.80684	0	0	0	0	0	0
ACCS	0	-1.19386	0	-0.399182	5.77957	0	0	1	0	-1.19386	0	-0.399182	0	0	0	0
ACCSL	0	0	0	0	-0.761752	-0.308034	0	0	0	0	0	0	-0.761752	-0.308034	0	0
ACD	0	-0.210737	0	0	0	0	0	0	0	-0.210737	0	0	0	0	0	0
ACE	0	0	0	0	0	-1.49872	0	0	0	0	0	0	0	-1.49872	0	0
ACE2	0	0	-1.17679	0	-0.784472	0	0	0	0	0	-1.17679	0	-0.784472	0	0	0
ACER1	-1.30803	-1.12432	-0.71521	0	-1.70334	-1.39918	-1.21618	0	-1.30803	-1.12432	-0.71521	0	-1.70334	-1.39918	-1.21618	0
ACER2	0	0	0	-1.56583	0	0	0	0	0	0	0	-1.56583	0	0	0	0
ACER3	0	-0.761752	0	0	-0.106401	-1.38439	-0.0532003	0	0	-0.761752	0	0	-0.106401	-1.38439	-0.0532003	0
ACHE	0	0	0	0	-0.369435	0	0	0	0	0	0	0	-0.369435	0	0	0
ACIN1	-0.399182	-1.39918	0	0	0	0	0	0	-0.399182	-1.39918	0	0	0	0	0	0
ACKR2	-0.667115	-0.428329	5.77729	0	0	-0.142024	-0.0710122	1	-0.667115	-0.428329	-1.7957	0	0	-0.142024	-0.285177	0
ACKR3	-0.667115	0	0	0	-0.456898	0	0	0	-0.667115	0	0	0	-0.456898	0	0	0
ACKR4	-0.308034	-0.17679	0	0	0	0	0	0	-0.308034	-0.17679	0	0	0	0	0	0
ACLY	0	-0.106401	-1.26021	-1.9544	0	-0.871935	-0.489168	0	0	-0.106401	-1.26021	-1.9544	0	-0.871935	-0.489168	0
ACMSD	0	-0.691363	0	0	0	-0.80684	0	0	0	-0.691363	0	0	0	-0.80684	0	0
ACN9	0	-0.761752	0	0	0	0	0	0	0	-0.761752	0	0	0	0	0	0
ACO1	-0.850562	0	-1.39918	0	0	0	0	0	-0.850562	0	-0.422461	0	0	0	0	0
ACO2	0	0.619728	0	-0.339061	-0.142024	0	0	0	0	-0.784472	0	-0.339061	-0.142024	0	-0.0710122	0
ACOT1	-1.96438	0	0	0	-0.993926	0	0	0	-1.96438	0	0	0	-0.993926	0	0	0
ACOT11	-0.931315	-0.617362	0	0	-1.76175	0	-0.308681	0	-1.30803	-0.617362	0	0	-1.76175	0	-0.308681	0
ACOT12	0	0	0	3.64936	0	0	0	1	0	0	0	-0.106401	0	0	0	0
ACOT13	0	0	-1.48491	0	0	-0.691363	0	0	0	0	-1.48491	0	0	-0.691363	0	0
ACOT2	0	0	-1.48491	-0.428329	0	0	0	0	0	0	-1.48491	-0.428329	0	0	0	0
ACOT4	0	0	0	0	0	-0.850562	0	0	0	0	0	0	0	-0.850562	0	0
ACOT6	1.09826	-0.71521	0	0	-0.738669	0	0	1	-0.80684	-0.71521	0	0	-0.738669	0	-0.357605	0
ACOT7	0	0	-1.14202	0	0	0	0	0	0	0	-1.14202	0	0	0	0	0
ACOT8	0	0	0	-0.171386	-0.871935	-0.106401	-0.0532003	0	0	0	0	-0.913755	-0.871935	-0.106401	-0.0532003	0
ACOT9	-0.0323999	0	-0.243904	0	0	-0.17679	-0.0162	0	-0.0323999	0	-0.243904	0	0	-0.17679	-0.0162	0
ACOX1	0	0	0	0	0	2.11922	0	1	0	0	0	0	0	-0.142024	0	0
ACOX2	-0.761752	0	0	-0.5575	0	-0.243904	-0.121952	0	-0.761752	0	0	-0.93422	0	-0.243904	-0.121952	0
ACOX3	0	-0.0698747	0	0	-0.17679	-0.591827	-0.0349373	0	0	-0.0698747	0	0	-0.17679	-0.591827	-0.0349373	0
ACOXL	0	-0.512393	-1.0324	0	0	-0.428329	-0.214164	0	0	-0.512393	-1.0324	0	0	-0.428329	-0.214164	0
ACP1	-0.828867	-0.210737	0	0	0	0	0	0	-0.828867	-0.210737	0	0	0	0	0	0
ACP2	-0.106401	0	0	-0.761752	0	0	0	0	-0.106401	0	0	-0.761752	0	0	0	0
ACP5	0	-0.428329	0	0	0	0	0	0	0	-0.428329	0	0	0	0	0	0
ACP6	0	-0.276326	-0.308034	0	-1.49872	0	-0.138163	0	0	-0.276326	-0.308034	0	-1.49872	0	-0.138163	0
ACPL2	1.52177	-0.738669	-0.106401	0	-0.142024	0	-0.0532003	1	0	-0.738669	-0.106401	0	-0.142024	0	-0.0532003	0
ACPP	0	0	0	0	0	0	0	0	0	0	0	0	0	0	0	0
ACPT	0	0	0	0	0	0	0	0	0	0	0	0	0	0	0	0
ACR	0	-0.738669	-0.565832	0	0	0	0	0	0	-0.738669	-0.565832	0	0	0	0	0
ACRBP	0	0	0	0	-0.0698747	0	0	0	0	0	0	0	-0.0698747	0	0	0
ACRC	0	0	0	0	0	NA	0	0	0	0	0	0	0	NA	0	0
ACRV1	-1.06987	0	0	1.13282	0	0	0	1	-1.06987	0	0	-0.243904	0	0	0	0
ACSBG1	-0.428329	0	-0.512393	-0.244612	0.0505054	0	-0.122306	0	-0.428329	0	-0.512393	-1.83975	-0.210737	0	-0.319533	0
ACSBG2	-1.50211	0	0	-0.456898	0	-0.308034	-0.154017	0	-1.60465	0	0	-0.456898	0	-0.308034	-0.154017	0
ACSF2	0	-0.667115	0	0	0	0	0	0	0	-0.667115	0	0	0	0	0	0
ACSF3	0	0	0	-0.0323999	0	0	0	0	0	0	0	-0.0323999	0	0	0	0
ACSL1	-0.784472	0	0	0	0	0	0	0	-0.784472	0	0	0	0	0	0	0
ACSL3	-0.974297	1.27337	0	0	0	0	0	1	-0.974297	-1.55266	0	0	0	0	0	0
ACSL4	0	-0.106401	-0.276326	0	0	0	0	0	0	-0.106401	-0.276326	0	0	0	0	0
ACSL5	-0.53936	0	0	-0.339061	0	-0.308034	-0.154017	0	-0.53936	0	0	-0.339061	0	-0.308034	-0.154017	0
ACSL6	0	0	0	0	0	0	0	0	0	0	0	0	0	0	0	0
ACSM1	-0.210737	-0.0698747	0	0	0	-0.484912	-0.0349373	0	-0.210737	-0.0698747	0	0	0	-0.484912	-0.0349373	0
ACSM2A	0	0	-0.456898	-0.243904	0	0	0	0	0	0	-0.456898	-0.243904	0	0	0	0
ACSM2B	0	-0.691363	0	-1.05126	-0.484912	-0.276326	-0.380619	0	0	-0.691363	0	-1.05126	-0.484912	-0.276326	-0.380619	0
ACSM3	0	2.43669	0	0	0	0	0	1	0	-0.974297	0	0	0	6.95818	0	1
ACSM4	4.77694	0	0	-1.26021	0	0	0	1	0	0	0	-1.26021	0	0	0	0
ACSM5	0	0	0	0	5.04697	0	0	1	0	0	0	0	0	0	0	0
ACSS1	0	0	0	-0.738669	0	-0.53936	0	0	0	0	0	-0.738669	0	-0.53936	0	0
ACSS2	-1.41383	-0.369435	-0.142024	0	0	0	-0.0710122	0	-1.41383	-0.369435	-0.142024	0	0	0	-0.0710122	0
ACSS3	-0.362765	0	0	-0.0323999	0	0	0	0	-0.871935	0	0	-0.0323999	0	0	0	0
ACTA1	-2.19386	-0.484912	0	0	-1.27633	0	-0.242456	0	-2.19386	-0.484912	0	0	-1.27633	0	-0.242456	0
ACTA2	-0.738669	0	0	-0.53936	0	0	0	0	-0.738669	0	0	-0.53936	0	0	0	0
ACTB	0	0	-1.70334	0	0	0	0	0	0	0	-1.70334	0	0	0	0	0
ACTBL2	-1.26021	0	-1.44268	-1.55266	-0.53936	0	-0.899783	0	-1.26021	0	-1.44268	-1.55266	-0.53936	0	-0.899783	0
ACTC1	0	-0.871935	0	0	0	-1.85056	0	0	0	-0.871935	0	0	0	-1.85056	0	0
ACTG1	0	1.41775	0	0	0	0	0	1	0	0	0	0	0	0	0	0
ACTG2	-0.71521	-1.06987	-0.512393	0	0	0	-0.256196	0	-0.71521	-1.06987	-0.512393	0	0	0	-0.256196	0
ACTL10	0	0	0	0	0	0	0	0	0	0	0	0	0	0	0	0
ACTL6A	-0.71521	-0.512393	-1.53936	0	0	-1.51239	-0.613801	0	-0.71521	-0.512393	-1.53936	0	0	-1.51239	-0.613801	0
ACTL6B	0	0	-0.210737	0	0	0	0	0	0	0	-0.210737	0	0	0	0	0
ACTL7A	-2.11539	0	-0.565832	0	0	0	0	0	-2.11539	0	-0.565832	0	0	0	0	0
ACTL7B	0	0	0	-1.05126	-1.35433	0	0	0	0	0	0	-1.05126	-1.35433	0	0	0
ACTL8	0	0	0	0	0	0	0	0	0	0	0	0	0	0	0	0
ACTL9	0	0	0	0	0	-0.642453	0	0	0	0	0	0	0	-0.642453	0	0
ACTN1	-0.0698747	-1.52594	0	0	0	0	0	0	-0.0698747	-1.52594	0	0	0	0	0	0
ACTN2	-0.399182	-0.871935	-1.8825	0	0	0	-0.199591	0	-0.399182	-0.871935	-1.8825	0	0	0	-0.199591	0
ACTN4	-1.57889	0.698648	0	0	-1.51239	-0.276326	-0.138163	0	-1.57889	0	0	0	-1.51239	-0.276326	-0.138163	0
ACTR10	0	-1.29227	-0.17679	0	0	-0.308034	-0.0883949	0	0	-1.29227	-0.17679	0	0	-0.308034	-0.0883949	0
ACTR1A	-0.850562	0	-0.71521	0	0	0	0	0	-0.850562	0	-0.71521	0	0	0	0	0
ACTR1B	0	0	0	0	0	0	0	0	0	0	0	0	0	0	0	0
ACTR2	0	-1.77316	0	0	0	0	0	0	0	-1.77316	0	0	0	0	0	0
ACTR3	0	0	0	0	-0.761752	0	0	0	0	0	0	0	-0.761752	0	0	0
ACTR3B	-0.974297	-1.32363	-1.14202	0	0	-0.954397	-0.964347	0	-0.974297	-1.32363	-1.14202	0	0	-0.954397	-0.964347	0
ACTR3C	-1.48491	-0.993926	0	0	-0.71521	-0.106401	-0.410805	0	-1.48491	-0.993926	0	0	-0.71521	-0.106401	-0.410805	0
ACTR5	-0.738669	0	0	0	-1.36943	-0.591827	-0.295914	0	-0.738669	0	0	0	-1.36943	-0.591827	-0.295914	0
ACTR6	0	-1.4569	-0.17679	0	0	-0.0323999	-0.0162	0	0	-1.4569	-0.17679	0	0	-0.0323999	-0.0162	0
ACTR8	0	0	0	-0.71521	0	0	0	0	0	0	0	-0.71521	0	0	0	0
ACTRT1	0	0	-0.892997	-0.591827	0	-0.617362	-0.295914	0	0	0	-0.892997	-0.591827	0	-0.617362	-0.295914	0
ACTRT2	0	0	0	-0.484912	0	0	0	0	0	0	0	-0.484912	0	0	0	0
ACTRT3	0	0	-0.0323999	0	0	0	0	0	0	0	-0.0323999	0	0	0	0	0
ACVR1	0	-0.691363	0	-0.71521	-1.12432	-0.399182	-0.545273	0	0.400529	-0.691363	0	-0.71521	-1.12432	-0.399182	-0.545273	0
ACVR1B	-0.850562	0	0	0	-0.0323999	0	0	0	-0.850562	0	0	0	-0.0323999	0	0	0
ACVR1C	-0.512393	0	-1.72699	-0.0323999	-0.642453	0	-0.272396	0	-0.512393	0	-1.72699	-0.0323999	-0.642453	0	-0.272396	0
ACVR2A	-1.4569	0.618243	0	0	-0.456898	0	0	0	-1.4569	-0.565832	0	0	-0.456898	0	-0.228449	0
ACVR2B	0	0	0.960849	-0.276326	0	0	0	0	0	0	-0.456898	-0.276326	0	0	0	0
ACVRL1	0	-1.48491	0	1.68751	-0.142024	0	0	1	0	-1.48491	0	0	-0.142024	0	0	0
ACY1	-0.691363	0	0	0	0	0	0	0	-0.691363	0	0	0	0	0	0	0
ACY3	0	0	0	0	-0.691363	0	0	0	0	0	0	0	-0.691363	0	0	0
ACYP1	0	0	0	0	-1.06987	NA	0	0	0	0	0	0	-1.06987	NA	0	0
ACYP2	-0.691363	0	0	0	0	-1.9544	0	0	-0.691363	0	0	0	0	-1.9544	0	0
ADA	0	-0.428329	0	0	0	0	0	0	0	-0.428329	0	0	0	0	0	0
ADAD1	0	0	0	-0.484912	0	0	0	0	0	0	0	-0.484912	0	0	0	0
ADAD2	0	-1.05126	0	-0.17679	0	0	0	0	0	-1.05126	0	-0.17679	0	0	0	0
ADAL	-2.14202	-0.565832	0	0	0.742369	0	0	0	-2.14202	-0.565832	0	0	0	0	0	0
ADAM10	4.64782	6.71657	3.19432	8.2727	10.4218	0	5.6822	5	0	0	2.2237	0	0	0	0	1
ADAM11	-1.52594	0	-0.617362	0	-1.47097	-0.0698747	-0.343619	0	-1.52594	0	-0.617362	0	-1.47097	-0.0698747	-0.343619	0
ADAM12	-0.80684	-0.276326	0	0	-0.512393	0	-0.138163	0	-0.80684	-0.276326	0	0	-0.512393	0	-0.138163	0
ADAM15	0	0	0	-0.243904	0	0	0	0	0	0	0	-0.243904	0	0	0	0
ADAM17	-1.12432	0	0	0	0	0	0	0	-1.12432	0	0	0	0	0	0	0
ADAM18	0	-1.15951	0	0	0	-1.21074	0	0	0	-1.15951	0	0	0	-1.21074	0	0
ADAM19	-1.21074	-0.106401	0	0	-0.106401	0	-0.0532003	0	-1.21074	-0.106401	0	0	-0.106401	0	-0.0532003	0
ADAM2	0	0	0	-0.512393	-0.17679	0	0	0	0	0	0	-0.512393	-0.17679	0	0	0
ADAM20	-0.399182	0	0	0	-0.828867	0	0	0	-0.399182	0	0	0	-0.828867	0	0	0
ADAM21	0	0	0	0	0	0	0	0	0	0	0	0	0	0	0	0
ADAM22	0	-0.974297	0	0	0	0	0	0	0	-0.974297	0	0	0	0	0	0
ADAM23	0	0	-1.71521	0	-0.850562	0	0	0	0	0	-1.71521	0	-0.850562	0	0	0
ADAM28	0	0	0	0	0	-0.691363	0	0	0	0	0	0	0	-0.691363	0	0
ADAM29	0	-0.106401	0	0	-0.565832	0	0	0	0	-0.106401	0	0	-0.565832	0	0	0
ADAM30	0	0	0	0	-0.71521	-1.52594	0	0	0	0	0	0	-0.71521	-1.52594	0	0
ADAM32	0	-1.10819	1.49646	3.59216	0	0	0	2	0	-2.22742	0	0	0	0	0	0
ADAM33	0	-0.512393	0	0	-0.512393	0	0	0	0	-0.512393	0	0	-0.512393	0	0	0
ADAM7	-0.484912	-0.642453	0	0	0	0	0	0	-0.484912	-0.642453	0	0	0	0	0	0
ADAM8	-0.80684	0	0	-1.71521	0	0	0	0	-0.80684	0	0	-1.71521	0	0	0	0
ADAM9	0	-0.93422	0	0	0	-0.0698747	0	0	0	-0.93422	0	0	0	-0.0698747	0	0
ADAMDEC1	0	0	0	0	0	-1.22742	0	0	0	0	0	0	0	-1.22742	0	0
ADAMTS1	0	0	-0.0698747	0	0	0	0	0	0	8.00287	-0.0698747	0	0	0	0	1
ADAMTS10	0	0	0	-0.0323999	0	0	0	0	0	0	0	-0.0323999	0	0	0	0
ADAMTS12	0	0	-0.276326	-0.761752	-0.428329	0	-0.138163	0	0	0	-0.276326	-0.761752	-0.428329	0	-0.138163	0
ADAMTS13	-1.52594	-0.642453	0	-2.37693	0	0	-0.321227	0	-1.52594	-0.642453	0	-2.37693	0	0	-0.321227	0
ADAMTS14	0	0	0	0	0	-1.17679	0	0	0	0	0	0	0	-1.17679	0	0
ADAMTS15	0	0	0	0	0	0	0	0	0	0	0	0	0	0	0	0
ADAMTS16	0	-1.77316	0	0	0	0	0	0	0	-1.77316	0	0	0	0	0	0
ADAMTS17	0	-0.456898	0	0	0	0	0	0	0	-0.456898	0	0	0	0	0	0
ADAMTS18	0	-1.53936	0	0	0	0	0	0	0	-1.52787	0	0	0	0	0	0
ADAMTS19	0	6.37254	0	0	0	-0.308034	0	1	0	-1.72699	0	0	0	-0.308034	0	0
ADAMTS2	0	0	4.99592	0	-0.617362	0	0	1	0	0	-0.0323999	0	-0.617362	0	0	0
ADAMTS20	-0.17679	0	-0.17679	0	-0.456898	0	-0.0883949	0	-0.17679	0	-0.17679	0	-0.456898	0	-0.0883949	0
ADAMTS3	-0.993926	0	0	0	0	0	0	0	-0.993926	0	0	0	0	0	0	0
ADAMTS4	-0.456898	0	0	0	-1.21074	0	0	0	-0.456898	0	0	0	-1.21074	0	0	0
ADAMTS5	0	0	0	0	0	0	0	0	0	0	0	0	0	0	0	0
ADAMTS6	0	0	0	0	0	1.62583	0	1	0	0	0	0	0	-0.399182	0	0
ADAMTS7	0	0	0	0	0	0	0	0	0	0	0	0	0	0	0	0
ADAMTS8	0	0	0.784805	0	0	0	0	0	0	0	0	0	0	0	0	0
ADAMTS9	0	0	0.939902	-0.484912	0	-0.106401	0	0	0	0	-0.667115	-0.484912	0	-0.106401	-0.0532003	0
ADAMTSL1	-1.08825	0	0	-0.784472	-0.276326	0	-0.138163	0	-1.08825	0	0	-0.784472	-0.276326	0	-0.138163	0
ADAMTSL2	0	-0.871935	0	-1.72699	-0.456898	0	-0.228449	0	0	-0.871935	0	-1.72699	-0.456898	0	-0.228449	0
ADAMTSL3	0	0	0	-0.484912	0	-0.691363	0	0	0	0	0	-0.484912	0	-0.691363	0	0
ADAMTSL4	2.44526	0	-1.69136	0	0	0	0	1	-0.53936	0	-1.69136	0	0	0	0	0
ADAMTSL5	0	0	0	-2.32363	-0.0323999	0	0	0	0	0	0	-2.32363	-0.0323999	0	0	0
ADAP1	0	-0.369435	0	0	0	0	0	0	0	-0.369435	0	0	0	0	0	0
ADAP2	0	-0.308034	0	-1.36943	-0.642453	0	-0.154017	0	0	-0.308034	0	-1.36943	-0.642453	0	-0.154017	0
ADAR	-1.2439	-0.642453	0	-0.512393	-0.93422	0	-0.577423	0	-1.2439	-0.563853	0	-0.512393	-0.93422	0	-0.538123	0
ADARB1	0	0	0	-1.49872	-0.484912	0	0	0	0	0	0	-1.49872	-0.484912	0	0	0
ADARB2	0	-0.339061	0	0	0	0	0	0	0	-0.339061	0	0	0	0	0	0
ADAT1	0	0	0	0	0	0	0	0	0	0	0	0	0	0	0	0
ADAT2	-0.974297	0	0	-0.892997	0	0	0	0	-0.974297	0	0	-0.892997	0	0	0	0
ADAT3	-0.691363	0	-0.0323999	0	0	-0.784472	-0.0162	0	-0.691363	0	-0.0323999	0	0	-0.784472	-0.0162	0
ADC	0	-0.993926	-0.399182	-0.80684	0	0	-0.199591	0	0	-0.993926	-0.399182	-0.80684	8.38404	0	-0.199591	1
ADCK1	-0.142024	0	-0.243904	0	0	0	0	0	-0.142024	0	-0.243904	0	0	0	0	0
ADCK2	0	0	3.54119	0	0	0	0	1	0	0	-0.974297	0	0	0	0	0
ADCK3	-0.106401	0	0	0	0	0	0	0	-0.106401	0	0	0	0	0	0	0
ADCK4	-1.15951	0	0	-0.210737	0	-0.53936	-0.105369	0	-1.15951	0	0	-0.210737	0	-0.53936	-0.105369	0
ADCK5	0	-1.44268	0	0	-0.93422	-0.850562	-0.425281	0	0	-1.44268	0	0	-0.93422	-0.850562	-0.425281	0
ADCY1	-1.08825	-0.591827	0	-1.08825	-0.53936	0	-0.565594	0	-1.08825	-0.591827	0	-1.08825	-0.53936	0	-0.565594	0
ADCY10	0	0	0	-0.512393	0	0	0	0	0	0	0	-0.512393	0	0	0	0
ADCY2	0	-0.0323999	0	-1.1064	-0.974297	0	-0.0162	0	0	-0.0323999	0	-1.1064	-0.974297	0	-0.0162	0
ADCY3	0	-0.512393	-0.428329	0	0	0	0	0	0	-0.512393	-0.428329	0	0	0	0	0
ADCY4	0	0	0	0	0	0	0	0	0	0	0	0	0	0	0	0
ADCY5	0	-1.42833	-1.1064	0	0	0	0	0	0	-1.42833	-1.1064	0	0	0	0	0
ADCY6	-0.667115	0	0	0	0	0	0	0	-0.667115	0	0	0	0	0	0	0
ADCY7	0	-0.738669	0	0	0	-0.106401	0	0	0	-0.738669	0	0	0	-0.106401	0	0
ADCY8	-0.954397	0	-0.142024	-0.428329	0	-0.784472	-0.285177	0	-0.954397	0	-0.142024	-0.428329	0	-0.784472	-0.285177	0
ADCY9	-0.0698747	-1.55266	-0.71521	0	0	0	-0.0349373	0	-0.0698747	-1.55266	-0.71521	0	0	0	-0.0349373	0
ADCYAP1	0	-0.339061	0	0	0	0	0	0	0	-0.339061	0	0	0	0	0	0
ADCYAP1R1	0	0	0	0	-1.27633	0	0	0	0	0	0	0	-1.27633	0	0	0
ADD1	0	-0.691363	0	0	0	-0.0698747	0	0	0	-0.691363	0	0	0	-0.0698747	0	0
ADD2	-0.512393	-0.565832	-0.243904	-0.339061	0	-0.784472	-0.425727	0	-0.512393	-0.565832	-0.243904	-0.339061	0	-0.784472	-0.425727	0
ADD3	0	-1.01329	0	-0.512393	0	0	0	0	0	-1.01329	0	-0.512393	0	0	0	0
ADH1A	0	0	0	0	0	0	0	0	0	0	0	0	0	0	0	0
ADH1B	-0.642453	-0.993926	-1.17679	0	0	0	-0.321227	0	-0.642453	-0.993926	-1.17679	0	0	0	-0.321227	0
ADH4	-0.339061	-1.57889	1.79522	0	0	0	0	1	-0.339061	-1.57889	0	0	0	0	0	0
ADH5	-1.22742	0	-1.12432	-1.47097	0	0	-0.562161	0	-1.22742	0	-1.12432	-1.47097	0	0	-0.562161	0
ADH6	-0.456898	-0.828867	0	-0.210737	0	0	-0.105369	0	-0.456898	-0.828867	0	-0.210737	0	0	-0.105369	0
ADH7	0	-1.76175	0	0	0	0	0	0	0	-1.76175	0	0	0	0	0	0
ADHFE1	3.70142	-1.41383	0	0	0	0	0	1	0	-1.41383	0	0	0	0	0	0
ADI1	0	-0.871935	0	0	0	0	0	0	0	-0.871935	0	0	0	0	0	0
ADIG	0	0	0	0	0	0	0	0	0	0	0	0	0	0	0	0
ADIPOQ	0	-0.308034	-1.08825	0	0	0	0	0	0	-0.308034	-1.08825	0	0	0	0	0
ADIPOR1	0	-0.0698747	0	0	0	0	0	0	0	-0.0698747	0	0	0	0	0	0
ADIPOR2	0	-0.484912	0	0	-0.243904	0	0	0	0	-0.484912	0	0	-0.243904	0	0	0
ADIRF	0	0	0	0	0	0	0	0	0	0	0	0	0	0	0	0
ADK	-0.565832	0	0	0	-0.106401	0	0	0	-0.565832	0	0	0	-0.106401	0	0	0
ADM	0	-1.49872	0	0	0	0	0	0	0	-1.49872	0	0	0	0	0	0
ADM2	0	0	0	0	-0.667115	0	0	0	0	0	0	0	-0.667115	0	0	0
ADM5	0	-0.691363	0	0.907405	0	0	0	0	0	-0.691363	0	-0.308034	0	0	0	0
ADNP	0	-0.691363	0	-0.339061	0	0	0	0	0	-0.691363	0	-0.339061	0	0	0	0
ADNP2	0	0	0	-0.369435	0	0	0	0	0	0	0	-0.369435	0	0	0	0
ADO	0	0	0	0	0	0	0	0	0	0	0	0	0	0	0	0
ADORA1	0	0	-0.456898	0	0	-1.75026	0	0	0	0	-0.456898	0	0	-1.75026	0	0
ADORA2A	0	0	0	5.4295	0	0	0	1	0	0	0	0	0	0	0	0
ADORA2B	-0.17679	0	-0.399182	-0.17679	0	0	-0.0883949	0	-0.17679	0	-0.399182	-0.17679	0	0	-0.0883949	0
ADORA3	-0.993926	0	0	0	0	0	0	0	-0.993926	0	0	0	0	0	0	0
ADPGK	-0.993926	-0.369435	0	0	-0.484912	1.00964	-0.184717	1	-0.993926	-0.369435	0	0	-0.484912	-1.33906	-0.427174	0
ADPRH	0	-1.67929	0	-0.0323999	0	0	0	0	0	-1.67929	0	-0.0323999	0	0	0	0
ADPRHL1	-0.617362	-1.67929	-0.871935	0	0.592247	-1.30803	-0.744649	0	-0.617362	-1.67929	-0.871935	0	-0.106401	-1.30803	-0.744649	0
ADPRHL2	0	0	-1.30803	0	0	0	0	0	0	0	-1.30803	0	0	0	0	0
ADPRM	-0.17679	0	0	0	0	0	0	0	-0.17679	0	0	0	0	0	0	0
ADRA1A	0	-1.73867	0	0	0	-0.0323999	0	0	0	-1.73867	0	0	0	-0.0323999	0	0
ADRA1B	-0.954397	0	0	0	-1.19386	0	0	0	-0.954397	0	0	0	-1.19386	0	0	0
ADRA1D	0	-0.498139	0	0	0	-0.210737	0	0	0	-1.61736	0	0	0	-0.210737	0	0
ADRA2A	-0.0323999	0	-0.106401	0	0	-0.850562	-0.0162	0	-0.0323999	0	-0.106401	0	0	-0.850562	-0.0162	0
ADRA2B	0	0.630476	0	0	-1.41383	0	0	0	0	0	0	0	-1.41383	0	0	0
ADRA2C	0	0	-1.30803	-0.617362	-1.22742	0	-0.308681	0	0	0	-1.30803	-0.617362	-1.22742	0	-0.308681	0
ADRB1	-1.22742	0	0	0	0	0	0	0	-1.22742	0	0	0	0	0	0	0
ADRB2	0	-1.57889	0	-0.0323999	0	0	0	0	0	-1.57889	0	-0.0323999	0	0	0	0
ADRB3	-1.14202	0	0	-0.512393	-0.484912	0	-0.242456	0	-1.14202	0	0	-0.512393	-0.484912	0	-0.242456	0
ADRBK1	-1.18619	0	0	0	0	0	0	0	-1.35433	0	0	0	0	0	0	0
ADRBK2	0	0	0	0	-1.14202	0	0	0	0	0	0	0	-1.14202	0	0	0
ADRM1	0	0	0	0	-0.484912	0	0	0	0	0	0	0	-0.484912	0	0	0
ADSL	-0.512393	-0.142024	0	-0.456898	0	-1.55266	-0.299461	0	-0.512393	-0.142024	0	-0.456898	0	-1.55266	-0.299461	0
ADSS	0	0	-0.106401	0	-0.0323999	0	0	0	0	0	-0.106401	0	-0.0323999	0	0	0
ADSSL1	0	4.59004	0	0	0	-0.642453	0	1	0	-1.76175	0	0	0	-0.642453	0	0
ADTRP	0	-1.17679	-1.2439	0	0	0	0	0	0	-1.17679	-1.2439	0	0	0	0	0
AEBP1	1.33449	0	0	0	0	0	0	1	0	0	0	0	0	0	0	0
AEBP2	0	-1.66712	-0.17679	0	0	0	0	0	0	-1.66712	-0.17679	0	0	0	0	0
AEN	0	0	-0.16066	0	0	0	0	0	0	0	-0.591827	0	0	0	0	0
AES	0	0	0	0	-0.276326	0	0	0	0	0	0	0	-0.276326	0	0	0
AFAP1	-1.19386	0	-0.954397	0	0	0	0	0	-1.19386	0	-0.954397	0	0	0	0	0
AFAP1L1	0	-0.428329	0	0	0	-0.484912	0	0	0	-0.428329	0	0	0	-0.484912	0	0
AFAP1L2	0	0	-1.29227	0	-0.142024	0	0	0	0	0	-1.29227	0	-0.142024	0	0	0
AFF1	-0.617362	-1.17679	0	-0.993926	0	-1.08825	-0.805644	0	-0.617362	-1.17679	0	-0.993926	0	-1.08825	-0.805644	0
AFF2	-0.0323999	0	0	0	0	0	0	0	-0.0323999	0	0	0	0	0	0	0
AFF3	0	0	-0.399182	-0.591827	-0.308034	0	-0.154017	0	0	0	-0.399182	-0.591827	-0.308034	0	-0.154017	0
AFF4	0	0	-0.339061	0	0	0	0	0	0	0	-0.339061	0	0	0	0	0
AFG3L2	0	0	0	0	-0.784472	0	0	0	0	0	0	0	-0.784472	0	0	0
AFM	0	-0.512393	0	0	0	0	0	0	0	-0.512393	0	0	0	0	0	0
AFMID	0	0	-0.512393	0	0	0	0	0	0	0	-0.512393	0	0	0	0	0
AFP	-0.993926	-0.565832	0	0	0	0	0	0	-0.993926	-0.565832	0	0	0	0	0	0
AFTPH	0	-0.738669	-0.828867	-0.276326	0	0	-0.138163	0	0	-0.738669	-0.828867	-0.276326	0	0	-0.138163	0
AGA	0	2.48645	0	0	0	0	0	1	0	-1.41383	0	0	0	0	0	0
AGAP1	0	0	0	-0.565832	0	0	0	0	0	0	0	-0.565832	0	0	0	0
AGAP11	-0.80684	-0.738669	-0.276326	-0.399182	0	0	-0.337754	0	-0.80684	-0.738669	-0.276326	-0.399182	0	0	-0.337754	0
AGAP2	0	-1.35433	0	0	0	-1.39918	0	0	0	-1.35433	0	0	0	-1.39918	0	0
AGAP3	0	0	0	0	0	0	0	0	0	0	0	0	0	0	0	0
AGAP4	0	-0.80684	0	0	-0.106401	0	0	0	0	-0.80684	0	0	-0.106401	0	0	0
AGAP5	-0.17679	-0.399182	0	0	0	0	0	0	-0.17679	-0.399182	0	0	0	0	0	0
AGAP6	0	0	-0.339061	0	0	0	0	0	0	0	-0.339061	0	0	0	0	0
AGAP7	0	-1.08825	0	0	0	0	0	0	0	-1.08825	0	0	0	0	0	0
AGAP8	0	-0.691363	0	0	-0.308034	0	0	0	0	-0.691363	0	0	-0.308034	0	0	0
AGAP9	-0.892997	0	0	0	0	0	0	0	-0.892997	0	0	0	0	0	0	0
AGBL1	-2.1064	-0.784472	0	-0.871935	0	0	-0.392236	0	-2.1064	-0.784472	0	-0.871935	0	0	-0.392236	0
AGBL2	0	0.815859	-0.484912	0	0	0	0	0	0	-0.0698747	-0.484912	0	0	0	0	0
AGBL3	-0.691363	-0.339061	-0.738669	0	0	0	-0.169531	0	-0.691363	-0.339061	-0.738669	0	0	0	-0.169531	0
AGBL4	0	-0.591827	0	0	0	0	0	0	0	-0.591827	0	0	0	0	0	0
AGBL5	-0.0698747	0	0	0	-0.106401	0	0	0	-0.0698747	0	0	0	-0.106401	0	0	0
AGER	-0.210737	0	0	0	-0.0698747	0	0	0	-0.210737	0	0	0	-0.0698747	0	0	0
AGFG1	0	0	-0.399182	0	0	-1.22742	0	0	0	0	-0.399182	0	0	-1.22742	0	0
AGFG2	-0.0698747	0	0	0	0	0	0	0	-0.0698747	0	0	0	0	0	0	0
AGGF1	-1.08825	0	-0.484912	0	0.29099	0	0	0	-1.08825	0	-0.484912	0	0	0	0	0
AGK	-0.213545	-0.296637	-0.993926	-0.691363	0	0	-0.255091	0	-0.93422	-0.399182	-0.993926	-0.691363	0	0	-0.545273	0
AGL	0	0	-0.80684	-0.738669	-0.142024	0	-0.0710122	0	0	0	-0.80684	-0.738669	-0.142024	0	-0.0710122	0
AGMAT	0	0	0	-1.30803	-1.12432	0	0	0	0	0	0	-1.30803	-1.12432	0	0	0
AGMO	-0.913755	-0.850562	0	-0.142024	0	0	-0.0710122	0	-0.913755	-0.850562	0	-0.142024	0	0	-0.0710122	0
AGO1	-1.42833	0	-0.53936	-0.142024	0	-0.17679	-0.159407	0	-1.42833	0	-0.53936	-0.142024	0	-0.17679	-0.159407	0
AGO2	-0.106401	0	0	0	0	1.43117	0	1	-0.106401	0	0	0	0	0	0	0
AGO3	0	0	0	-0.667115	-0.0698747	-0.106401	-0.0349373	0	0	0	0	-0.667115	-0.0698747	-0.106401	-0.0349373	0
AGO4	-0.210737	-1.06987	-0.738669	0	0	0	-0.105369	0	-0.210737	-1.06987	-0.738669	0	0	0	-0.105369	0
AGPAT1	0	0	-1.26573	0	0	0	0	0	0	0	-1.64245	0	0	0	0	0
AGPAT2	0	-1.01329	0	0	0	0	0	0	0	-1.01329	0	0	0	0	0	0
AGPAT3	0	-0.871935	-0.850562	0	0	0	0	0	0	-0.871935	-0.850562	0	0	0	0	0
AGPAT4	-0.0323999	0	0	-1.19386	-0.667115	-0.642453	-0.337427	0	-0.0323999	0	0	-1.19386	-0.667115	-0.642453	-0.337427	0
AGPAT5	0	0	0	0	-0.106401	-1.1064	0	0	0	0	0	0	-0.106401	-1.1064	0	0
AGPAT6	0	-0.761752	0	0	0	0	0	0	0	-0.761752	0	0	0	0	0	0
AGPAT9	-0.484912	0	0	0	0	0	0	0	-0.484912	0	0	0	0	0	0	0
AGPHD1	0	0	0	0	0	0	0	0	0	0	0	0	0	0	0	0
AGPS	-0.308034	-0.484912	0	-0.0323999	0	0	-0.0162	0	-0.308034	-0.484912	0	-0.0323999	0	0	-0.0162	0
AGR2	-0.642453	0	0	0	0	0	0	0	-0.642453	0	0	0	0	0	0	0
AGR3	-0.871935	0	0	0	0	0	0	0	-0.871935	0	0	0	0	0	0	0
AGRN	0	-1.08825	0	-0.428329	0	-0.456898	-0.214164	0	0	-1.08825	0	-0.428329	0	-0.456898	-0.214164	0
AGRP	-0.399182	0	-0.428329	0	0	0	0	0	-0.399182	0	-0.428329	0	0	0	0	0
AGT	0	0	0	-0.308034	0	0	0	0	0	0	0	-0.308034	0	0	0	0
AGTPBP1	2.98006	0	0	-0.456898	0	0	0	1	0	0	0	-0.456898	0	0	0	0
AGTR1	-0.142024	-0.276326	0	0	0	0	0	0	-0.142024	-0.276326	0	0	0	0	0	0
AGTR2	0	-0.484912	-1.93422	0	0	0	0	0	0	-0.484912	-1.93422	0	0	0	0	0
AGTRAP	-0.512393	0	0	0	-0.142024	-0.456898	-0.0710122	0	-0.512393	0	0	0	-0.142024	-0.456898	-0.0710122	0
AGXT	0	-1.80684	0	0	0	0	0	0	0	-1.80684	0	0	0	0	0	0
AGXT2	0	0	-0.993926	-1.36943	0	0	0	0	0	0	-0.993926	-1.36943	0	0	0	0
AGXT2L1	-0.0323999	-0.667115	-0.369435	0	0	-0.428329	-0.200917	0	-0.0323999	-0.667115	-0.369435	0	0	-0.428329	-0.200917	0
AGXT2L2	0	-2.29227	-0.850562	-0.142024	-0.276326	0	-0.209175	0	0	-2.29227	-0.850562	-0.142024	-0.276326	0	-0.209175	0
AHCTF1	-0.0698747	-0.642453	0	0	0	0	0	0	-0.0698747	-0.642453	0	0	0.0114865	0	0	0
AHCY	-0.828867	-1.75026	0	0	-0.484912	-0.642453	-0.563683	0	-0.828867	-1.75026	0	0	-0.484912	-0.642453	-0.563683	0
AHCYL1	0	0	0	-0.276326	0	0	0	0	0	0	0	-0.276326	0	0	0	0
AHCYL2	-0.369435	-0.512393	0	0	0	0	0	0	-0.369435	-0.512393	0	0	0	0	0	0
AHDC1	0	7.51113	0	0	0	0	0	1	0	-0.210737	0	0	0	0	0	0
AHI1	0	-0.761752	0	0	-1.05126	0	0	0	0	-0.761752	0	0	-1.05126	0	0	0
AHNAK	-1.19386	-0.142024	0	0	0	-0.784472	-0.0710122	0	-1.19386	-0.142024	0	0	0	-0.784472	-0.0710122	0
AHNAK2	0	0	0	0	0	-0.17679	0	0	0	0	0	0	0	-0.17679	0	0
AHR	0	-0.425049	0	-0.308034	0	-0.386728	-0.154017	0	0	-0.93422	0	-0.308034	0	-1.8179	-0.154017	0
AHRR	0	-2.31585	0	0	0	0	0	0	0	-2.31585	0	0	0	0	0	0
AHSA1	0	0	0	0	0	-1.01329	0	0	0	0	0	0	0	-1.01329	0	0
AHSA2	0	0	-0.617362	0	0	0	0	0	0	0	-0.617362	0	0	0	0	0
AHSG	-0.0323999	0	-0.761752	0	0	-0.17679	-0.0162	0	-0.0323999	0	-0.761752	0	0	-0.17679	-0.0162	0
AHSP	-0.0323999	0	-0.691363	0	0	0	0	0	-0.0323999	0	-0.691363	0	0	0	0	0
AICDA	-0.738669	-0.512393	-0.71521	0	0	-0.591827	-0.55211	0	-0.738669	-0.512393	-0.71521	0	0	-0.591827	-0.55211	0
AIDA	-1.69136	0	0	0	0	0	0	0	-1.69136	0	0	0	0	0	0	0
AIF1	-1.19386	0	-0.210737	0	0	-1.05126	-0.105369	0	-1.19386	0	-0.210737	0	0	-1.05126	-0.105369	0
AIF1L	0	0	0	-0.339061	-1.0324	0	0	0	0	0	0	-0.339061	-1.0324	0	0	0
AIFM1	-0.339061	-0.369435	0	0	-0.142024	0	-0.0710122	0	-0.339061	-0.369435	0	0	-0.142024	0	-0.0710122	0
AIFM2	-0.53936	0	0	0	-0.691363	-0.339061	-0.169531	0	-0.53936	0	0	0	-0.691363	-0.339061	-0.169531	0
AIFM3	0	-1.15951	-0.369435	0	-0.784472	0	-0.184717	0	0	-1.15951	-0.369435	0	-0.784472	0	-0.184717	0
AIG1	-0.738669	0.695116	0	0	0	0	0	0	-0.738669	-0.456898	0	0	0	0	0	0
AIM1	-0.913755	0	0	0	0	0	0	0	-0.913755	0	0	0	0	0	0	0
AIM2	-0.308034	2.29099	-0.512393	-0.974297	0	-0.512393	-0.410214	1	-0.308034	0	-0.512393	-0.974297	0	-0.512393	-0.410214	0
AIMP1	-0.428329	0	0	-0.17679	0	0	0	0	-0.428329	0	0	-0.17679	0	0	0	0
AIMP2	0	-0.871935	0	-0.484912	0	-1.67929	-0.242456	0	0	-0.871935	0	-0.484912	0	-1.67929	-0.242456	0
AIP	0	-0.761752	-0.53936	0	0	0	0	0	0	-0.761752	-0.53936	0	0	0	0	0
AIPL1	1.03383	0	-0.512393	0	-1.06987	0	0	1	0	0	-0.512393	0	-1.06987	0	0	0
AIRE	-0.210737	0	0	0	0	0	0	0	-0.210737	0	0	0	0	0	0	0
AJAP1	-0.954397	0	0	0	-0.53936	0	0	0	-0.954397	0	0	0	-0.53936	0	0	0
AJUBA	-0.565832	0	0	0	0	0	0	0	-0.565832	0	0	0	0	0	0	0
AK1	-2.06987	0	-0.17679	0	-0.17679	-0.456898	-0.17679	0	-2.06987	0	-0.17679	0	-0.17679	-0.456898	-0.17679	0
AK2	5.11828	-0.106401	0	-1.05126	0	0	0	1	-0.142024	-0.106401	0	-1.05126	0	0	-0.0532003	0
AK3	-0.484912	0	-1.17679	-0.210737	0	0	-0.105369	0	-0.484912	0	-1.17679	-0.210737	0	0	-0.105369	0
AK4	-1.48491	0	0	-0.0323999	0	0	0	0	-1.48491	0	0	-0.0323999	0	0	0	0
AK5	6.27991	0	0	0	0	0	0	1	0	0	0	0	0	0	0	0
AK6	0	0	0	0	0	0	0	0	0	0	0	0	0	0	0	0
AK7	-0.106401	-0.428329	0	0	0	0	0	0	-0.106401	-0.428329	0	0	0	0	0	0
AK8	-0.691363	-0.626041	0	0	0	0	0	0	-0.691363	-0.761752	0	0	0	0	0	0
AK9	0	-0.17679	-0.53936	-0.142024	0	0	-0.0710122	0	0	-0.17679	-0.53936	-0.142024	0	0	-0.0710122	0
AKAP1	0.348705	0	0	0	-0.784472	0	0	0	0	0	0	0	-0.784472	0	0	0
AKAP10	-2.61102	-1.26021	-1.55266	-1.0324	-0.369435	0	-1.1463	0	-2.59953	-1.26021	-1.55266	-1.0324	-0.369435	0	-1.1463	0
AKAP11	0	-0.369435	-0.106401	0	0	-0.308034	-0.0532003	0	0	5.63344	-0.106401	0	0	-0.308034	0	1
AKAP12	-0.308034	0	-0.80684	0	0	-0.428329	-0.154017	0	-0.308034	0	-0.80684	0	0	-0.428329	-0.154017	0
AKAP13	-0.993926	0	0	-0.761752	-0.339061	-0.276326	-0.307693	0	-0.993926	0	0	-0.761752	-0.339061	-0.276326	-0.307693	0
AKAP14	-0.210737	-0.954397	0	0	0.582123	0	0	0	-0.210737	-0.954397	0	0	-0.243904	0	-0.105369	0
AKAP17A_X	-2.3619	-1.58703	-0.484912	0	0	0	-0.242456	0	-2.3619	-1.8179	-0.484912	0	0	0	-0.242456	0
AKAP17A_Y	-1.9743	-1.47076	-0.80684	0	0	0	-0.40342	0	-1.9743	-1.53936	-0.80684	0	0	0	-0.40342	0
AKAP2	0	0	-0.0698747	0	0	0	0	0	0	0	-0.0698747	0	0	0	0	0
AKAP3	0	-0.80684	0	0	-0.871935	0	0	0	0	-0.80684	0	0	-0.871935	0	0	0
AKAP4	0	2.6467	-2.47097	0	0	0	0	1	0	-0.369435	-2.47097	0	0	0	0	0
AKAP5	0	-0.738669	-0.913755	0	0	0	0	0	0	-0.738669	-0.913755	0	0	0	0	0
AKAP6	-1.64245	-0.210737	-1.59183	0	0	-0.339061	-0.274899	0	-1.64245	-0.210737	-1.59183	0	0	-0.339061	-0.274899	0
AKAP7	0	0	0	0	-0.428329	0	0	0	0	0	0	0	0.0734835	0	0	0
AKAP8	0	0	0	-0.484912	-0.17679	-0.0698747	-0.0349373	0	0	0	0	-0.484912	-0.17679	-0.0698747	-0.0349373	0
AKAP8L	0	-0.456898	-0.142024	0	-0.974297	0	-0.0710122	0	0	-0.456898	-0.142024	0	-0.974297	0	-0.0710122	0
AKAP9	-0.369435	0	0	0	0	-1.32363	0	0	-0.369435	0	0	0	0	-1.32363	0	0
AKIP1	0	0	-0.617362	0	0	-0.738669	0	0	0	0	-0.617362	0	0	-0.738669	0	0
AKIRIN1	0	-0.850562	0	0	0	0	0	0	0	-0.850562	0	0	0	0	0	0
AKIRIN2	-0.53936	0	0	0	0	0	0	0	-0.53936	0	0	0	0	0	0	0
AKNA	-0.828867	0.534261	-0.0323999	0	0	-0.871935	-0.0162	0	-0.828867	0	-0.0323999	0	0	-0.871935	-0.0162	0
AKNAD1	0	0	0	0	0	0	0	0	0	0	0	0	0	0	0	0
AKR1A1	-1.41383	-0.954397	0	0	0	4.82603	0	1	-1.41383	-0.954397	0	0	0	0	0	0
AKR1B1	-1.22742	0	0	-0.0698747	0	0	0	0	-1.22742	0	0	-0.0698747	0	0	0	0
AKR1B10	-0.913755	0	-0.17679	0	-0.954397	-0.0698747	-0.123332	0	-0.913755	0	-0.17679	0	-0.954397	-0.0698747	-0.123332	0
AKR1B15	0	0.122105	0	-0.828867	-0.591827	-0.276326	-0.138163	0	0	-0.484912	0	-0.828867	-0.591827	-0.276326	-0.380619	0
AKR1C1	-1.26021	0	0	0	0	0	0	0	-1.26021	0	0	0	0	0	0	0
AKR1C2	0	-1.65484	-0.308034	0.0999159	-0.210737	0	-0.105369	0	0	-1.65484	-0.308034	-0.642453	-0.210737	0	-0.259386	0
AKR1C3	0	-0.828867	-1.12432	0	0	0	0	0	0	-0.828867	-1.12432	0	0	0	0	0
AKR1C4	0	0	0	-1.49872	0	-0.484912	0	0	0	0	0	-1.49872	0	-0.484912	0	0
AKR1D1	-0.339061	0	-0.93422	-0.276326	0	0	-0.138163	0	-0.339061	0	-0.93422	-0.276326	0	0	-0.138163	0
AKR1E2	-0.642453	-0.512393	0	-0.106401	0	0	-0.0532003	0	-0.642453	-0.512393	0	-0.106401	0	0	-0.0532003	0
AKR7A2	0	0	-0.617362	-1.19386	0	0	0	0	0	0	-0.617362	-1.19386	0	0	0	0
AKR7A3	-0.761752	-1.21074	0	0	0	0	0	0	-0.761752	-1.21074	0	0	0	0	0	0
AKT1	-1.41383	-2.18535	-0.974297	0	-0.428329	0	-0.701313	0	-1.41383	-2.18535	-0.974297	0	-0.428329	0	-0.701313	0
AKT1S1	0	0	-0.399182	0	0	0	0	0	0	0	-0.399182	0	0	0	0	0
AKT2	0	-1.22742	0	-0.761752	0	0	0	0	0	-1.22742	0	-0.761752	0	0	0	0
AKT3	0	-1.06987	0	0	0	0	0	0	0	-1.06987	0	0	0	0	0	0
AKTIP	-1.06987	0	0	0	0	-0.142024	0	0	-1.06987	0	0	0	0	-0.142024	0	0
ALAD	0	-1.7957	2.26009	-1.65484	0	0	0	1	0	-1.7957	-0.399182	-1.65484	0	0	-0.199591	0
ALAS1	0	0	0	-0.53936	0	0	0	0	0	0	0	-0.53936	0	0	0	0
ALAS2	0	-0.276326	0	0	-0.243904	-1.22742	-0.121952	0	0	-0.276326	0	0	-0.243904	-1.22742	-0.121952	0
ALB	-0.243904	0	-0.0698747	0	0	-0.53936	-0.0349373	0	-0.243904	0	-0.0698747	0	0	-0.53936	-0.0349373	0
ALCAM	0	-0.512393	0	0	-0.53936	0	0	0	0	-0.512393	0	0	-0.53936	0	0	0
ALDH16A1	0	0	0	0	0	0	0	0	0	0	0	0	0	0	0	0
ALDH18A1	0	-0.0323999	0	0	0	0	0	0	0	-0.0323999	0	0	0	0	0	0
ALDH1A1	0	0	0	-0.0698747	0	-0.456898	0	0	0	0	0	-0.0698747	0	-0.456898	0	0
ALDH1A2	0	0	0	0	0	0	0	0	0	0	0	0	0	0	0	0
ALDH1A3	0	0	0	0	-0.484912	0	0	0	0	0	0	0	-0.484912	0	0	0
ALDH1B1	0	0	0	0	0	-0.617362	0	0	0	0	0	0	0	-0.617362	0	0
ALDH1L1	0	-0.106401	-0.738669	0	0	-0.993926	-0.0532003	0	0	-0.106401	-0.738669	0	0	-0.993926	-0.0532003	0
ALDH1L2	0	-0.954397	0	0	0	1.98006	0	1	0	-0.954397	0	0	0	0	0	0
ALDH2	0	0	0	0	0.543884	0	0	0	0	0	2.04543	0	-0.17679	0	0	1
ALDH3A1	-1.44268	0	0	-1.42833	-0.308034	0.961682	-0.154017	0	-1.44268	0	0	-1.42833	-0.308034	0	-0.154017	0
ALDH3A2	-1.14202	0	-0.761752	-0.871935	-0.913755	0	-0.816844	0	-1.14202	0	-0.761752	-0.871935	-0.913755	0	-0.816844	0
ALDH3B1	-0.565832	0	-0.617362	0	0	0	0	0	-0.565832	0	-0.617362	0	0	0	0	0
ALDH3B2	0	-0.339061	-0.456898	0	-1.41383	0	-0.169531	0	0	-0.339061	-0.456898	0	-1.41383	0	-0.169531	0
ALDH4A1	-0.0698747	0	0	0	0	0	0	0	-0.0698747	0	0	0	0	0	0	0
ALDH5A1	0	0	0	0	-1.48491	0	0	0	0	0	0	0	-1.48491	0	0	0
ALDH6A1	0	0	-0.17679	0	0	0	0	0	0	0	-0.17679	0	0	0	0	0
ALDH7A1	-1.83975	0	-1.27633	0	-1.27633	0	-0.638163	0	-1.83975	0	-1.27633	0	-1.27633	0	-0.638163	0
ALDH8A1	-0.784472	-1.82887	0	0	0.784805	0	0	0	-0.784472	-1.82887	0	0	0	0	0	0
ALDH9A1	0	0	-1.44268	0	0	-0.691363	0	0	0	0	-1.44268	0	0	-0.691363	0	0
ALDOA	0	-0.512393	0	0	0	0	0	0	0	-0.512393	0	0	0	0	0	0
ALDOB	-0.339061	-1.42833	0	-0.108192	0	0	-0.0540962	0	-0.339061	-1.42833	0	-0.565832	0	0	-0.169531	0
ALDOC	0	-1.27633	-0.828867	0	0	1.7848	0	1	0	-1.27633	-0.828867	0	0	0	0	0
ALG1	0	0	0	0	1.7848	0	0	1	0	0	0	0	0	0	0	0
ALG10	-1.38439	0	0	0	0	0	0	0	-1.38439	0	0	0	0	0	0	0
ALG10B	0	-1.36943	-0.80684	0	0	0	0	0	0	-1.36943	-0.80684	0	0	0	0	0
ALG11	0	-0.210737	0	0	0	-1.06987	0	0	0	-0.210737	0	0	0	-1.06987	0	0
ALG12	-1.49872	0	0	0	0	0	0	0	-1.49872	0	0	0	0	0	0	0
ALG13	-0.484912	0	0	0	0	0	0	0	-0.484912	0	0	0	0	0	0	0
ALG14	-0.642453	0	-0.106401	0	0	0	0	0	-0.642453	0	-0.106401	0	0	0	0	0
ALG1L	0	-0.428329	0	0	0	0	0	0	0	-0.428329	0	0	0	0	0	0
ALG2	-1.15951	-0.276326	0	0	0	-1.29227	-0.138163	0	-1.15951	-0.276326	0	0	0	-1.29227	-0.138163	0
ALG3	0	0	0	-0.591827	-0.850562	0	0	0	0	0	0	-0.591827	-0.850562	0	0	0
ALG5	-0.106401	0	0	0	0	0	0	0	-0.106401	0	0	0	0	0	0	0
ALG6	0	0	-1.1064	0	0	0	0	0	0	0	-1.1064	0	0	0	0	0
ALG8	0	0	-1.0324	0	-0.828867	0	0	0	0	0	-1.0324	0	-0.828867	0	0	0
ALG9	-0.993926	-0.0323999	0	0	0	0	0	0	-0.993926	-0.0323999	0	0	0	0	0	0
ALK	0	0	0	0	0	0	0	0	0	0	0	0	0	0	0	0
ALKBH1	-1.19386	-0.399182	0	0	0	0	0	0	-1.19386	-0.399182	0	0	0	0	0	0
ALKBH2	-0.276326	-0.369435	-1.0324	0	0	0	-0.138163	0	-0.276326	-0.369435	-1.0324	0	0	0	-0.138163	0
ALKBH3	0	-0.0323999	0	0	0	0	0	0	0	-0.0323999	0	0	0	0	0	0
ALKBH4	-0.17679	-0.565832	0	0	0	-0.17679	-0.0883949	0	-0.17679	-0.565832	0	0	0	-0.17679	-0.0883949	0
ALKBH5	-0.308034	0	-0.0323999	0	-0.17679	0	-0.0162	0	-0.308034	0	-0.0323999	0	-0.17679	0	-0.0162	0
ALKBH6	-0.428329	3.28288	0	0	0	0	0	1	-0.428329	-0.565832	0	0	0	0	0	0
ALKBH7	-0.484912	0	2.2044	0	-0.512393	0	0	1	-0.484912	0	-0.738669	0	-0.512393	0	-0.242456	0
ALKBH8	0	1.16813	0	-0.142024	0	0	0	1	0	0	0	-0.142024	0	0	0	0
ALLC	0	-0.399182	0	-0.142024	0	0	0	0	0	-0.399182	0	-0.142024	0	0	0	0
ALMS1	0	-1.30803	0	0	0	0	0	0	0	-1.30803	0	0	0	0	0	0
ALOX12	0	-1.17679	0	0	0	0	0	0	0	-1.17679	0	0	0	0	0	0
ALOX12B	0	0	-0.243904	0	-0.399182	0	0	0	0	0	-0.243904	0	-0.399182	0	0	0
ALOX15	0	-0.667115	0	-0.913755	0	0	0	0	0	-0.667115	0	-0.913755	0	0	0	0
ALOX15B	0	-0.106401	-0.71521	-0.276326	0	0	-0.0532003	0	0	-0.106401	-0.71521	-0.276326	0	0	-0.0532003	0
ALOX5	0	0	-0.399182	-1.1064	0	0	0	0	0	0	-0.399182	-1.1064	0	0	0	0
ALOX5AP	0	-0.243904	-0.339061	0	0	-0.276326	-0.121952	0	0	-0.243904	-0.339061	0	0	-0.276326	-0.121952	0
ALOXE3	0	0	0	-0.0698747	-0.53936	-0.428329	-0.0349373	0	0	0	0	-0.0698747	-0.53936	-0.428329	-0.0349373	0
ALPI	-1.85056	0	-0.993926	-0.276326	0	-0.456898	-0.366612	0	-1.85056	0	-0.993926	-0.276326	0	-0.456898	-0.366612	0
ALPK1	0	0	0	0	0	0	0	0	0	0	0	0	0	0	0	0
ALPK2	-0.0698747	0	-0.243904	0	0	0	0	0	-0.0698747	0	-0.243904	0	0	0	0	0
ALPK3	0	0	0	0	-0.642453	0	0	0	0	0	0	0	-0.642453	0	0	0
ALPL	0	0	0	-0.850562	-0.828867	0	0	0	0	0	0	-0.850562	-0.828867	0	0	0
ALPP	-1.49872	0.120833	0	0	0	0	0	0	-1.49872	-1.32363	0	0	0	0	0	0
ALPPL2	-0.484912	0	0	0	-0.276326	0	0	0	-0.484912	0	0	0	-0.276326	0	0	0
ALS2	0	-0.0698747	0	0	0	0	0	0	0	-0.0698747	0	0	0	0	0	0
ALS2CL	0	4.08991	-1.71521	-1.01329	0	-0.667115	-0.333558	1	0	0	-1.71521	-1.01329	0	-0.667115	-0.333558	0
ALS2CR11	0	0	0	0	0	0	0	0	0	0	0	0	0	0	0	0
ALS2CR12	-0.428329	0	0	0	0	-0.210737	0	0	-0.428329	0	0	0	0	-0.210737	0	0
ALS2CR8	-0.954397	0	0	0	0	0	0	0	-0.954397	0	0	0	0	0	0	0
ALX1	0	-0.828867	0	0	0	0	0	0	0	-0.828867	0	0	0	0	0	0
ALX3	0	-0.591827	-0.512393	-0.339061	1.26124	0	-0.169531	1	0	-0.591827	-0.512393	-0.339061	0	0	-0.169531	0
ALX4	0	0	0	0	0	0	0	0	0	0	0	0	0	0	0	0
ALYREF	0	0	0	0	0	0	0	0	0	0	0	0	0	0	0	0
AMACR	0	0	0	-0.369435	0	0	0	0	0	0	0	-0.369435	0	0	0	0
AMBN	-0.892997	0	0	-1.06987	0	0	0	0	-0.892997	0	0	-1.06987	0	0	0	0
AMBP	-1.21074	-0.565832	0	0	0	0	0	0	-1.21074	-0.565832	0	0	0	0	0	0
AMBRA1	-0.276326	0	0	8.17513	0	-0.428329	0	1	-0.276326	0	0	0	0	-0.428329	0	0
AMD1	-0.0323999	0	0	-0.761752	0	2.57119	0	1	-0.0323999	0	0	-0.761752	0	-0.892997	-0.0162	0
AMDHD1	-1.52594	-0.53936	-0.738669	0	0	0	-0.26968	0	-1.52594	-0.53936	-0.738669	0	0	0	-0.26968	0
AMDHD2	0	0	0	0	0	0	0	0	0	0	0	0	0	0	0	0
AMELX	-0.369435	-0.428329	0	0	0	0	0	0	-0.369435	-0.428329	0	0	0	0	0	0
AMELY	0	0.247951	0	0	0	0	0	0	0	-0.428329	0	0	0	0	0	0
AMER1	-1.61736	0	-0.210737	0	0	0	0	0	-1.61736	0	-0.210737	0	0	0	0	0
AMER2	-0.17679	0	-0.106401	0	0	0	0	0	-0.17679	0	-0.106401	0	0	0	0	0
AMER3	0	0	0	-0.456898	0	-0.17679	0	0	0	0	0	-0.456898	0	-0.17679	0	0
AMFR	0	0	0	0	0	0	0	0	0	0	0	0	0	0	0	0
AMH	0	0	0	0	0	0	0	0	0	0	0	0	0	0	0	0
AMHR2	0	-2.06987	0	0	0	-0.142024	0	0	0	-2.06987	0	0	0	-0.142024	0	0
AMICA1	-0.369435	0	-0.0323999	0	0	0	0	0	-0.369435	0	-0.0323999	0	0	0	0	0
AMIGO1	0	0	0	0	0	0	0	0	0	0	0	0	0	0	0	0
AMIGO2	-0.892997	-0.210737	0	0	0	0	0	0	-0.892997	-0.210737	0	0	0	0	0	0
AMIGO3	-0.0698747	0	-0.106401	0	-0.871935	0	-0.0349373	0	-0.0698747	0	-0.106401	0	-0.871935	0	-0.0349373	0
AMMECR1	-0.512393	0	0	-0.276326	-1.19386	-0.53936	-0.394359	0	-0.512393	0	0	-0.276326	-1.19386	-0.53936	-0.394359	0
AMMECR1L	0	0	0	0	0	0	0	0	0	0	0	0	0	0	0	0
AMN	5.45436	-1.12432	0	0	0	0	0	1	0	-1.12432	0	0	0	0	0	0
AMN1	0	0	0	0	0	0	0	0	0	0	0	0	0	0	0	0
AMOT	0	-0.308034	0	0	-0.456898	0	0	0	0	-0.308034	0	0	-0.456898	0	0	0
AMOTL1	0	0	-1.30803	1.29099	1.57865	0	0	2	0	0	-1.30803	0	-0.142024	0	0	0
AMOTL2	-1.51239	0	0	-1.32363	0.733743	0	0	0	-1.51239	0	0	-1.32363	-0.512393	0	-0.256196	0
AMPD1	0	0	0	0	0	0	0	0	0	0	0	0	0	0	0	0
AMPD2	0	2.20716	0	0	0	-0.369435	0	1	0	-0.243904	0	0	0	-0.369435	0	0
AMPD3	0	0	0	0	-1.08825	-0.142024	0	0	0	0	0	0	-1.08825	-0.142024	0	0
AMPH	0	0	-0.142024	0	0	0	0	0	0	0	-0.142024	0	0	0	0	0
AMT	0	0	0	0	0	-0.308034	0	0	0	0	0	0	0	-0.308034	0	0
AMTN	0	0	-1.30803	0	-0.0698747	-0.761752	-0.0349373	0	0	0	-1.30803	0	-0.0698747	-0.761752	-0.0349373	0
AMY1A	0	-0.0323999	0	0	0	0	0	0	0	-0.0323999	0	0	0	0	0	0
AMY1B	-0.428329	0	0	0	0	0	0	0	-0.428329	0	0	0	0	0	0	0
AMY1C	0	0	0	-0.591827	0	0	0	0	0	0	0	-0.591827	0	0	0	0
AMY2A	2.46418	0	-0.691363	0	0	0	0	1	0	0	-0.691363	0	0	0	0	0
AMY2B	0	0	0	0	-0.142024	0	0	0	0	0	0	0	-0.142024	0	0	0
AMZ1	4.80427	-0.0698747	-0.243904	1.52177	-0.399182	-0.667115	-0.156889	2	0	-0.0698747	-0.243904	0	-0.399182	-0.667115	-0.156889	0
AMZ2	0	-0.106401	0	0	0	0	0	0	0	-0.106401	0	0	0	0	0	0
ANAPC1	0	0	0	2.16074	0	0	0	1	0	0	0	-0.71521	0	0	0	0
ANAPC10	-1.33906	-0.428329	0	-0.850562	0	0	-0.214164	0	-1.33906	-0.428329	0	-0.850562	0	0	-0.214164	0
ANAPC11	-0.17679	0	2.46988	-1.55266	0	-0.210737	-0.0883949	1	-0.17679	0	-0.913755	-1.55266	0	-0.210737	-0.193764	0
ANAPC13	6.15189	0	0	-0.871935	0	0	0	1	-0.591827	0	0	-0.871935	0	0	0	0
ANAPC15	-1.05126	-1.27633	0	-1.14202	0	0	-0.525629	0	-1.05126	-1.27633	0	-1.14202	0	0	-0.525629	0
ANAPC16	0	0	0	-1.60465	-0.243904	0	0	0	0	0	0	-1.60465	-0.243904	0	0	0
ANAPC2	0	0	0	0	0	-0.512393	0	0	0	0	0	0	0	-0.512393	0	0
ANAPC4	-1.12432	0	0	0	0	-1.99393	0	0	-1.12432	0	0	0	0	-1.99393	0	0
ANAPC5	0	-1.55266	0	0	-1.17679	0	0	0	0	-1.55266	0	0	-1.17679	0	0	0
ANAPC7	0	-0.243904	0	-0.913755	-1.14202	-0.71521	-0.479557	0	0	-0.243904	0	-0.913755	-1.14202	-0.71521	-0.479557	0
ANG	0	0	-0.0698747	-1.76175	0	0	0	0	0	0	-0.0698747	-1.76175	0	0	0	0
ANGEL1	0	0	-0.71521	0	0	0	0	0	0	0	-0.71521	0	0	0	0	0
ANGEL2	0	0	0	0	0	-0.339061	0	0	0	0	0	0	0	-0.339061	0	0
ANGPT1	0	0	-0.0323999	-1.22742	0	0	0	0	0	0	-0.0323999	-1.22742	0	0	0	0
ANGPT2	0	0	0	0	0	0	0	0	0	0	0	0	0	0	0	0
ANGPT4	-0.850562	0	0	0	0	0	0	0	-0.850562	0	0	0	0	0	0	0
ANGPTL1	3.39738	0	0	-0.428329	0	0	0	1	0	0	0	-0.428329	0	0	0	0
ANGPTL2	0	-1.06987	0	0	0	0	0	0	0	-1.06987	0	0	0	0	0	0
ANGPTL3	0	-0.339061	0	-1.73867	0	1.86206	0	1	0	-0.339061	0	-1.73867	0	-0.399182	-0.169531	0
ANGPTL4	0	-0.276326	0	0	-0.243904	0	0	0	0	-0.276326	0	0	-0.243904	0	0	0
ANGPTL5	-0.369435	0	0	0	0	0	0	0	-0.369435	0	0	0	0	0	0	0
ANGPTL6	0	-0.369435	0	-0.0698747	0	0	0	0	0	-0.369435	0	-0.0698747	0	0	0	0
ANGPTL7	0	0	0	0	0	0	0	0	0	0	0	0	0	0	0	0
ANHX	-0.954397	0	0	0	0	0	0	0	-0.954397	0	0	0	0	0	0	0
ANK1	2.39738	-0.308034	0	0	0	0	0	1	0	-0.308034	0	0	0	6.577	0	1
ANK2	-1.05126	0	-0.850562	-0.565832	0	-0.53936	-0.552596	0	-1.05126	0	-0.850562	-0.565832	0	-0.53936	-0.552596	0
ANK3	1.41537	-0.974297	-0.399182	0	-0.642453	0	-0.199591	1	-0.954397	-0.974297	-0.399182	0	-0.642453	0	-0.520818	0
ANKAR	0	0	-0.591827	-1.12432	0	0	0	0	0	0	-0.591827	-1.12432	0	0	0	0
ANKDD1A	0	0	-0.339061	0	0	-0.369435	0	0	0	0	-0.339061	0	0	-0.369435	0	0
ANKDD1B	-1.01329	0	0	-1.01329	-1.1064	0	-0.506646	0	-1.01329	0	0	-1.01329	-1.1064	0	-0.506646	0
ANKEF1	0	0	0	0	0	-0.617362	0	0	0	0	0	0	0	-0.617362	0	0
ANKFN1	0	0	0	-0.276326	0	0	0	0	0	0	0	-0.276326	0	0	0	0
ANKFY1	-1.96438	0	0	-0.399182	0	-0.954397	-0.199591	0	-1.96438	0	0	-0.399182	0	-0.954397	-0.199591	0
ANKH	-1.08825	0	-0.428329	0	0	0	0	0	-1.08825	0	-0.428329	0	0	0	0	0
ANKHD1	0	0	0	0	0	0	0	0	0	0	0	0	0	0	0	0
ANKHD1-EIF4EBP3	-0.399182	0	-0.369435	0	0	0	0	0	-0.399182	0	-0.369435	0	0	0	0	0
ANKIB1	0	0	0	0	-1.35433	0	0	0	0	0	0	0	-1.35433	0	0	0
ANKK1	0	0	1.15201	0	0	0	0	1	0	0	0	0	0	0	0	0
ANKLE2	-0.428329	0	0	-1.12432	0	0	0	0	-0.428329	0	0	-1.12432	0	0	0	0
ANKMY1	0	0	0	-0.399182	0.102545	0.199842	0	0	0	0	0	-0.399182	0	0	0	0
ANKMY2	0	0	0	0	-1.53936	0	0	0	0	0	0	0	-1.53936	0	0	0
ANKRA2	0	-0.399182	-0.617362	0	0.361293	0	0	0	0	-0.399182	-0.617362	0	-0.484912	0	-0.199591	0
ANKRD1	0	0	0	0	0	0	0	0	0	0	0	0	0	0	0	0
ANKRD10	0	-1.17679	-1.14202	0	0	0	0	0	0	-1.17679	-1.14202	0	0	0	0	0
ANKRD11	0	0	0	0	0	0	0	0	0	0	0	0	0	0	0	0
ANKRD12	0	0	-0.0323999	0	0	0	0	0	0	0	-0.0323999	0	0	0	0	0
ANKRD13A	0	0	-0.80684	0	0	0	0	0	0	0	-0.80684	0	0	0	0	0
ANKRD13B	0	0	0	-0.17679	0	0	0	0	0	0	0	-0.17679	0	0	0	0
ANKRD13C	-1.15951	-1.70334	0	0	0	-1.26021	-0.579756	0	-1.15951	-1.70334	0	0	0	-1.26021	-0.579756	0
ANKRD13D	0	0	-1.67929	0	0	0	0	0	0	0	-1.67929	0	0	0	0	0
ANKRD16	-0.642453	0	-0.243904	0	0	0	0	0	-0.642453	0	-0.243904	0	0	0	0	0
ANKRD17	0	-1.42833	0	0	-0.53936	0	0	0	0	-1.42833	0	0	-0.53936	0	0	0
ANKRD18A	-1.73867	-0.369435	0	0	0	0	0	0	-1.73867	-0.369435	0	0	0	0	0	0
ANKRD18B	0	-0.642453	0	0	0	-0.53936	0	0	0	-0.642453	0	0	0	-0.53936	0	0
ANKRD2	0	0	0	0	0	0	0	0	0	0	0	0	0	0	0	0
ANKRD20A1	0	0	-0.142024	0	0	0	0	0	0	0	-0.142024	0	0	0	0	0
ANKRD20A2	0	-0.399182	-0.339061	0	0	0	0	0	0	-0.399182	-0.339061	0	0	0	0	0
ANKRD20A3	-0.484912	0	0	-0.243904	0	0	0	0	-0.484912	0	0	-0.243904	0	0	0	0
ANKRD20A4	0	-0.276326	-0.106401	0	-0.0698747	0	-0.0349373	0	0	-0.276326	-0.106401	0	-0.0698747	0	-0.0349373	0
ANKRD22	0	0	0	-0.308034	0	-0.484912	0	0	0	0	0	-0.308034	0	-0.484912	0	0
ANKRD23	-0.339061	-0.399182	0	0	-0.591827	-1.46286	-0.369122	0	-0.339061	-0.399182	0	0	-0.591827	-2.06987	-0.369122	0
ANKRD24	0	0	0	0	0	0	0	0	0	0	0	0	0	0	0	0
ANKRD26	0	-1.44268	0	0	0	0	0	0	0	-1.44268	0	0	0	0	0	0
ANKRD27	0	0	0	-0.276326	0	0	0	0	0	0	0	-0.276326	0	0	0	0
ANKRD28	-0.892997	2.77223	-1.59183	0	0	-0.71521	-0.357605	1	-0.892997	-0.565832	-1.59183	0	0	-0.71521	-0.640521	0
ANKRD29	0	0	0	0	0	0	0	0	0	0	0	0	0	0	0	0
ANKRD30A	0	0	-0.142024	-0.591827	0	0	0	0	0	0	-0.142024	-0.591827	0	0	0	0
ANKRD30B	0	0	-1.82887	-0.243904	0	0.45764	0	0	0	0	-1.82887	-0.243904	0	0	0	0
ANKRD32	0	0	0	0	0	0	0	0	0	0	0	0	0	0	0	0
ANKRD33	0	0	0	0	-0.142024	0	0	0	0	0	0	0	-0.142024	0	0	0
ANKRD33B	0	-0.0698747	0	-0.210737	-0.642453	-0.339061	-0.140306	0	0	-0.0698747	0	-0.210737	-0.642453	-0.339061	-0.140306	0
ANKRD34A	0	0	0	-0.484912	0	0	0	0	0	0	0	-0.484912	0	0	0	0
ANKRD34B	-0.591827	-1.82887	-1.2439	0	0	-0.456898	-0.524363	0	-0.591827	-1.82887	-1.2439	0	0	-0.314167	-0.452997	0
ANKRD34C	-0.243904	0	0.533354	-0.0698747	0	3.08195	0	1	-0.243904	0	-0.428329	-0.0698747	0	-1.76175	-0.156889	0
ANKRD35	0	-0.667115	-0.106401	-0.691363	-0.0323999	-0.974297	-0.386758	0	0	-0.667115	-0.106401	-0.691363	-0.0323999	-0.974297	-0.386758	0
ANKRD36	0	0	0	0	0.67628	-0.512393	0	0	0	0	0	0	0	-0.512393	0	0
ANKRD37	0	-0.71521	-0.276326	-0.308034	0	0	-0.138163	0	0	-0.71521	-0.276326	-0.308034	0	0	-0.138163	0
ANKRD39	0	0	0	0	0	0	0	0	0	0	0	0	0	0	0	0
ANKRD40	0	0	0	-0.954397	-0.738669	0	0	0	0	0	0	-0.954397	-0.738669	0	0	0
ANKRD42	0	0	-1.22742	0	-0.974297	0	0	0	0	0	-1.22742	0	-0.974297	0	0	0
ANKRD44	-0.974297	0	0	-0.871935	0	0	0	0	-0.974297	0	0	-0.871935	0	0	0	0
ANKRD45	0	1.53335	-0.617362	0	0	0	0	1	0	-0.428329	-0.617362	0	0	0	0	0
ANKRD46	-0.428329	-1.21074	0	0	-0.339061	0	-0.169531	0	-0.349728	-1.19925	0	0	-0.339061	0	-0.169531	0
ANKRD49	0	-0.53936	0	0	0	0	0	0	0	-0.53936	0	0	0	0	0	0
ANKRD50	-0.828867	-0.53936	0	0	-1.38439	0	-0.26968	0	-0.828867	-0.53936	0	0	-1.38439	0	-0.26968	0
ANKRD52	3.63918	0	0	-0.850562	0	0	0	1	0	0	0	-0.850562	0	0	0	0
ANKRD53	0	0	0	0	-0.53936	-0.106401	0	0	0	0	0	0	-0.53936	-0.106401	0	0
ANKRD54	-0.850562	0	0	0	-0.93422	0	0	0	-0.850562	0	0	0	-0.93422	0	0	0
ANKRD55	0	-0.591827	5.81916	0	0	0	0	1	0	-0.591827	-0.761752	0	0	0	0	0
ANKRD6	0	1.52601	-0.399182	-0.53936	0	0	0	1	0	-0.369435	-0.399182	-0.53936	0	0	-0.184717	0
ANKRD61	0	1.7097	0	0	-1.14202	0	0	1	0	0	0	0	-1.14202	0	0	0
ANKRD62	0	0	-0.53936	0	0	0	0	0	0	0	-0.53936	0	0	0	0	0
ANKRD65	-0.456898	0	0	1.53335	0	0	0	1	-0.456898	0	0	-0.428329	0	0	0	0
ANKRD66	0	0	0	0	-0.17679	-0.210737	0	0	0	0	0	0	-0.17679	-0.210737	0	0
ANKRD7	0	-0.850562	0	-0.974297	0	0	0	0	0	-0.850562	0	-0.974297	0	0	0	0
ANKRD9	-0.617362	0	0	-0.142024	0	0	0	0	-0.617362	0	0	-0.142024	0	0	0	0
ANKS1A	-0.512393	-0.617362	0	-1.30803	0	-0.369435	-0.440914	0	-0.512393	-0.617362	0	-1.30803	0	-0.369435	-0.440914	0
ANKS1B	0	0	-0.484912	0	0	-0.369435	0	0	0	0	-0.484912	0	0	-0.369435	0	0
ANKS3	-0.308034	0	0	0.866105	0	-0.276326	0	0	-0.308034	0	0	0	0	-0.276326	0	0
ANKS4B	-0.0698747	1.26124	0	0.924208	-0.871935	0	0	1	-0.0698747	0	0	0	-0.871935	0	0	0
ANKS6	0	0	-0.484912	-1.22742	0	0	0	0	0	0	-0.484912	-1.22742	0	0	0	0
ANKZF1	0	-0.456898	0	0	0	0	0	0	0	-0.456898	0	0	0	0	0	0
ANLN	-0.106401	0	-0.565832	0	-1.42833	0	-0.0532003	0	-0.106401	0	-0.565832	0	-1.42833	0	-0.0532003	0
ANO1	0	0	-0.276326	-0.308034	0	0	0	0	0	0	-0.276326	-0.308034	0	0	0	0
ANO10	-0.565832	0	-0.828867	0	0	0	0	0	-0.565832	0	-0.828867	0	0	0	0	0
ANO3	-0.106401	-0.17679	0	0	0	0	0	0	-0.106401	-0.17679	0	0	0	0	0	0
ANO4	-0.210737	-1.29227	0	0	0	0	0	0	-0.210737	-1.29227	0	0	0	0	0	0
ANO5	0	-1.17679	0	-0.243904	0	0	0	0	0	-1.17679	0	-0.243904	0	0	0	0
ANO6	0	0	0	0	0	-1.65484	0	0	0	0	0	0	0	-1.65484	0	0
ANO7	0	-1.1064	0	0	0	0	0	0	0	-1.1064	0	0	0	0	0	0
ANO8	0	0	0	0	0	0	0	0	0	0	0	0	0	0	0	0
ANO9	0	2.20766	-0.0698747	0	0	0	0	1	0	0	-0.0698747	0	0	0	0	0
ANP32A	-0.761752	-1.12432	0	-0.142024	0	-0.308034	-0.225029	0	-0.761752	-1.12432	0	-0.142024	0	-0.308034	-0.225029	0
ANP32B	-1.05126	0	0	0	0	0	0	0	-1.05126	0	0	0	0	0	0	0
ANP32D	0	0	0	0	-1.64245	0	0	0	0	0	0	0	-1.64245	0	0	0
ANP32E	0	0	0	0	-0.913755	0	0	0	0	0	0	0	-0.913755	0	0	0
ANPEP	0	-0.80684	0	0	0	0	0	0	0	-0.80684	0	0	0	0	0	0
ANTXR1	-0.784472	-0.871935	0	-0.17679	0	0	-0.0883949	0	-0.784472	-0.871935	0	-0.17679	0	0	-0.0883949	0
ANTXR2	-0.142024	0	0	0	0	0	0	0	-0.142024	0	0	0	0	0	0	0
ANXA1	0	0	0	0	0	-0.850562	0	0	0	0	0	0	0	-0.850562	0	0
ANXA10	0	-0.210737	-0.0698747	-0.106401	-0.617362	0	-0.0881376	0	0	-0.210737	-0.0698747	-0.106401	-0.617362	0	-0.0881376	0
ANXA11	0	-1.52594	-0.399182	0	0	0	0	0	0	-1.52594	-0.399182	0	0	0	0	0
ANXA13	-0.243904	0	0	-1.08825	0	0	0	0	-0.243904	0	0	-1.08825	0	0	0	0
ANXA2	0	0.891808	-0.484912	-0.591827	0	0	0	0	0	-0.106401	-0.484912	-0.591827	0	0	-0.0532003	0
ANXA2R	-0.409848	0	-0.484912	0	0	-0.828867	-0.204924	0	-1.51239	0	-0.484912	0	0	-0.828867	-0.242456	0
ANXA3	0	0	0	0	-1.08825	-0.53936	0	0	0	0	0	0	-1.08825	-0.53936	0	0
ANXA4	-1.05126	-1.9544	-0.913755	0	-0.17679	0	-0.545273	0	-1.05126	-1.9544	-0.913755	0	-0.17679	0	-0.545273	0
ANXA5	-0.993926	0	0	0	0	0	0	0	-0.993926	0	0	0	0	0	0	0
ANXA6	-0.512393	-0.339061	-0.456898	0	0	0	-0.169531	0	-0.512393	-0.339061	-0.456898	0	0	0	-0.169531	0
ANXA7	-1.49872	-1.19386	0	0	0	0	0	0	-1.49872	-1.19386	0	0	0	0	0	0
ANXA8	-0.850562	0	-0.642453	0	0	0	0	0	-0.850562	0	-0.642453	0	0	0	0	0
ANXA8L1	0	-0.428329	0	-0.591827	0	0	0	0	0	-0.428329	0	-0.591827	0	0	0	0
ANXA8L2	0	0	-0.339061	0	-0.738669	0	0	0	0	0	-0.339061	0	-0.738669	0	0	0
ANXA9	0	0	-0.106401	0	0	-0.210737	0	0	0	0	-0.106401	0	0	-0.210737	0	0
AOAH	0	0	0	0	0	-1.35433	0	0	0	0	0	0	0	-1.35433	0	0
AOC1	-0.0698747	0	0	0	0	-0.512393	0	0	-0.0698747	0	0	0	0	-0.512393	0	0
AOC2	-0.484912	0	0	-0.617362	0	0	0	0	-0.484912	0	0	-0.617362	0	0	0	0
AOC3	0	-1.06987	0	0	0	0	0	0	0	-1.06987	0	0	0	0	0	0
AOX1	0	0	0	1.93367	0	0	0	1	0	0	0	0	0	0	0	0
AP1AR	0	-1.29227	-1.61736	0	NA	NA	-0.646134	0	0	-1.29227	-1.61736	0	NA	NA	-0.646134	0
AP1B1	0	0	0	0	0	0	0	0	0	0	0	0	0	0	0	0
AP1G1	-1.33906	0	0	0	0	0	0	0	-1.33906	0	0	0	0	0	0	0
AP1G2	0	-0.276326	-1.52594	0	0	0	0	0	0	-0.276326	-1.52594	0	0	0	0	0
AP1M1	0.846205	0	0	0	0	-1.47097	0	0	0	0	0	0	0	-1.47097	0	0
AP1M2	0	-0.108192	-1.1064	-0.243904	-0.142024	0	-0.125108	0	0	-1.05126	-1.1064	-0.243904	-0.142024	0	-0.192964	0
AP1S1	0	-0.399182	-1.29227	0	0	0	0	0	0	-0.399182	-1.29227	0	0	0	0	0
AP1S2	1.53426	0.998208	0	-0.428329	0	0	0	1	0	0	0	-0.428329	0	0	0	0
AP1S3	-0.106401	0	-0.738669	-0.17679	0	0	-0.0532003	0	-0.106401	0	-0.738669	-0.17679	0	0	-0.0532003	0
AP2A1	-0.784472	0	0	0	0	0	0	0	-0.784472	0	0	0	0	0	0	0
AP2A2	0	-0.210737	0	0	0	0	0	0	0	-0.210737	0	0	0	0	0	0
AP2B1	0	0	0	0	0	0	0	0	0	0	0	0	0	0	0	0
AP2M1	0	0	0	-0.210737	0	-0.617362	0	0	0	0	0	-0.210737	0	-0.617362	0	0
AP2S1	-0.17679	0	-0.308034	0	0	0	0	0	-0.17679	0	-0.308034	0	0	0	0	0
AP3B1	0	0	0	-0.71521	0	1.77431	0	1	0	0	0	-0.71521	0	0	0	0
AP3B2	0	0	-0.339061	0	4.42966	0	0	1	0	0	-0.339061	0	-1.15951	0	0	0
AP3D1	0	0	0	0	0	0	0	0	0	0	0	0	0	0	0	0
AP3M1	-1.21074	0	0	0	-0.210737	0	0	0	-1.21074	0	0	0	-0.210737	0	0	0
AP3M2	-0.850562	0	-1.26021	-0.428329	-0.0698747	0	-0.249102	0	-0.850562	0	-1.26021	-0.428329	-0.0698747	0	-0.249102	0
AP3S1	-1.75026	-1.1064	0	-0.106401	0	0	-0.0532003	0	-1.75026	-1.1064	0	-0.106401	0	0	-0.0532003	0
AP3S2	-1.27633	-1.06987	0	0	0	-1.41383	-0.534937	0	-1.27633	-1.06987	0	0	0	-1.41383	-0.534937	0
AP4B1	-0.456898	0	3.08952	0	0	0	0	1	-0.456898	0	-0.106401	0	0	0	0	0
AP4E1	-0.512393	0	0	0	-1.36943	-0.738669	-0.256196	0	-0.512393	0	0	0	-1.36943	-0.738669	-0.256196	0
AP4M1	0	0	-1.52594	-0.565832	0	-0.456898	-0.228449	0	0	0	-1.52594	-0.565832	0	-0.456898	-0.228449	0
AP4S1	0	-0.484912	0	0	-0.850562	0	0	0	0	-0.484912	0	0	-0.850562	0	0	0
AP5B1	0	-2.11539	0	0	0	0	0	0	0	-2.11539	0	0	0	0	0	0
AP5M1	0	0	0	0	0	0	0	0	0	0	0	0	0	0	0	0
AP5S1	0	-0.993926	0	-0.339061	0	0	0	0	0	-0.993926	0	-0.339061	0	0	0	0
AP5Z1	-0.17679	-0.0746398	0	0	0	0	0	0	-0.17679	-1.19386	0	0	0	0	0	0
APAF1	-1.14202	0	0	-0.0698747	0	0	0	0	-1.14202	0	0	-0.0698747	0	0	0	0
APBA1	0	0	0	0	0	-1.53936	0	0	0	0	0	0	0	-1.53936	0	0
APBA2	0	0	0	-0.784472	0	0	0	0	0	0	0	-0.784472	0	0	0	0
APBA3	-0.399182	-1.17679	0	-0.993926	0	0	-0.199591	0	-0.399182	-1.17679	0	-0.993926	0	0	-0.199591	0
APBB1	-1.29227	0	0	0	0	0	0	0	-1.29227	0	0	0	0	0	0	0
APBB1IP	0	0	0	-0.512393	-0.339061	0	0	0	0	0	0	-0.512393	-0.339061	0	0	0
APBB2	0	0	0	-0.974297	0	0	0	0	0	0	0	-0.974297	0	0	0	0
APBB3	0	-0.892997	-0.308034	1.92421	0	0	0	1	0	-0.892997	-0.308034	0	0	0	0	0
APC	0	0	-1.22742	0	0	0	0	0	0	0	-1.22742	0	0	0	0	0
APC2	0	0	0	0	0	0	0	0	0	0	0	0	0	0	0	0
APCDD1	0	-0.512393	0.173221	0	0	-0.642453	0	0	0	-0.512393	-0.80684	0	0	-0.642453	-0.256196	0
APCDD1L	-0.339061	0	0	-0.954397	0	0	0	0	-0.339061	0	0	-0.954397	0	0	0	0
APCS	0	0	0	-1.17679	0	-0.106401	0	0	0	0	0	-1.17679	0	-0.106401	0	0
APEH	-0.17679	0	0	0	0	0	0	0	-0.17679	0	0	0	0	0	0	0
APEX1	0	0	0	0	0	0	0	0	0	0	0	0	0	0	0	0
APEX2	0	0	0	0	0	0	0	0	0	0	0	0	0	0	0	0
APH1A	-1.12432	-1.47097	-1.15951	0	0	0	-0.562161	0	-1.12432	-1.47097	-1.15951	0	0	0	-0.562161	0
APH1B	-0.565832	0	-0.642453	0.0338321	0	-1.57889	-0.282916	0	-0.565832	0	-0.642453	0	0	-1.57889	-0.282916	0
API5	0	0	0	-0.761752	0	10.0755	0	1	0	0	0	-0.761752	0	0	0	0
APIP	0	-1.15951	0	0	-1.01329	0	0	0	0	-1.15951	0	0	-1.01329	0	0	0
APITD1	0	0	-1.44268	0	0	0	0	0	0	0	-1.44268	0	0	0	0	0
APITD1-CORT	0	0	0	0	0	0	0	0	0	0	0	0	0	0	0	0
APLF	0	0	-1.29227	-0.591827	-0.0323999	0	-0.0162	0	0	0	-1.29227	-0.591827	-0.0323999	0	-0.0162	0
APLN	0	-1.42833	-0.512393	0	0	-0.308034	-0.154017	0	0	-1.42833	-0.512393	0	0	-0.308034	-0.154017	0
APLNR	0	0	0	-0.565832	0	0	0	0	0	0	0	-0.565832	0	0	0	0
APLP1	-0.17679	0	-0.106401	0	-0.106401	0	-0.0532003	0	-0.17679	0	-0.106401	0	-0.106401	0	-0.0532003	0
APLP2	0	-0.142024	-0.142024	0	0	0	0	0	0	-0.142024	-0.142024	0	0	0	0	0
APMAP	-0.902332	-0.691363	0	0	0	0	0	0	-2.1332	-0.691363	0	0	0	0	0	0
APOA1	0	0	-0.210737	-0.761752	0	-0.0323999	-0.0162	0	0	0	-0.210737	-0.761752	0	-0.0323999	-0.0162	0
APOA1BP	-0.399182	0	0	0	0	-0.276326	0	0	-0.399182	0	0	0	0	-0.276326	0	0
APOA2	-1.93422	0	0	0	-0.591827	0	0	0	-1.93422	0	0	0	-0.591827	0	0	0
APOA4	0	-0.871935	-1.60465	0	3.00194	0	0	1	0	-0.871935	-1.60465	0	-0.484912	0	-0.242456	0
APOA5	0	-0.106401	-1.41383	0	0	-0.106401	-0.0532003	0	0	-0.106401	-1.41383	0	0	-0.106401	-0.0532003	0
APOB	-0.617362	-1.73867	0	0	0	0	0	0	-0.617362	-1.73867	0	0	0	0	0	0
APOBEC1	-0.53936	-0.784472	0	0	-0.0698747	0	-0.0349373	0	-0.53936	-0.784472	0	0	-0.0698747	0	-0.0349373	0
APOBEC2	0	0	-0.565832	0	0	0	0	0	0	0	-0.565832	0	0	0	0	0
APOBEC3A	0	0	0	0	-0.993926	0	0	0	0	0	0	0	-0.993926	0	0	0
APOBEC3A_B	0	0	-0.617362	-1.33906	0	0	0	0	0	0	-0.617362	-1.33906	0	0	0	0
APOBEC3B	-0.456898	0	-1.61736	0	-0.399182	0	-0.199591	0	-0.456898	0	-1.61736	0	-0.399182	0	-0.199591	0
APOBEC3C	-1.32363	0	-0.17679	0	0	0	0	0	-1.32363	0	-0.17679	0	0	0	0	0
APOBEC3D	0	-0.276326	-0.0698747	0	0	-0.828867	-0.0349373	0	0	-0.276326	-0.0698747	0	0	-0.828867	-0.0349373	0
APOBEC3F	0	0	0	4.91707	0	-0.871935	0	1	0	0	0	0	0	-0.871935	0	0
APOBEC3G	-0.993926	0	0	0	0	0	0	0	-0.993926	0	0	0	0	0	0	0
APOBEC3H	0	-0.565832	-0.617362	0	-1.39918	0	-0.282916	0	0	-0.565832	-0.617362	0	-1.39918	0	-0.282916	0
APOBEC4	0	0.168133	0	0	0	-0.892997	0	0	0	0	0	0	0	-0.892997	0	0
APOBR	-0.339061	-0.399182	0	0	0	0	0	0	-0.339061	-0.399182	0	0	0	0	0	0
APOC1	0	0	-0.828867	0	0	0	0	0	0	0	-0.828867	0	0	0	0	0
APOC2	0	-0.642453	0	0	0	-0.339061	0	0	0	-0.642453	0	0	0	-0.339061	0	0
APOC3	0	-0.993926	4.38709	-0.850562	3.35576	-1.893	-0.425281	2	0	-0.993926	0	-0.850562	0	-1.893	-0.425281	0
APOC4	-0.93422	0	0	0	0	-1.01329	0	0	-0.93422	0	0	0	0	-1.01329	0	0
APOD	-0.456898	0	0	0	-0.0698747	0	0	0	-0.456898	0	0	0	-0.0698747	0	0	0
APOE	-1.38439	0	-0.53936	-1.42833	0	0	-0.26968	0	-1.38439	0	-0.53936	-1.42833	0	0	-0.26968	0
APOF	0	-1.29227	-0.276326	0	0	0	0	0	0	-1.29227	-0.276326	0	0	0	0	0
APOH	-1.41383	0	0	0	0	0	0	0	-1.41383	0	0	0	0	0	0	0
APOL1	0	-0.456898	-1.06987	0	0	0	0	0	0	-0.456898	-1.06987	0	0	0	0	0
APOL2	-0.512393	0	-0.243904	0	0	0	0	0	-0.512393	0	-0.243904	0	0	0	0	0
APOL3	-0.456898	0	0	0	-0.106401	0	0	0	-0.456898	0	0	0	-0.106401	0	0	0
APOL4	0	0	-0.617362	0	0	0	0	0	0	0	-0.617362	0	0	0	0	0
APOL5	0	0	0	0	-0.53936	0	0	0	0	0	0	0	-0.53936	0	0	0
APOL6	0	0	-1.35433	-0.276326	-0.667115	2.79522	-0.138163	1	0	0	-1.35433	-0.276326	-0.667115	0	-0.138163	0
APOLD1	-1.27633	0	0	0	0	0	0	0	-1.27633	0	0	0	0	0	0	0
APOM	0	0	-1.01329	0	0	0	0	0	0	0	-1.01329	0	0	0	0	0
APOO	0	0	0	0	0	0	0	0	0	0	0	0	0	0	0	0
APOOL	-0.828867	-1.56583	-1.1064	-0.142024	0	0	-0.485445	0	-0.828867	-1.56583	-1.1064	-0.142024	0	0	-0.485445	0
APOPT1	-0.913755	0	-0.667115	0	0	-0.243904	-0.121952	0	-0.913755	0	-0.667115	0	0	-0.243904	-0.121952	0
APP	-0.428329	-0.93422	-0.276326	0	0	0	-0.138163	0	-0.428329	-0.93422	-0.276326	0	0	0	-0.138163	0
APPBP2	0	-0.954397	0	0	0	2.7848	0	1	0	-0.954397	0	0	0	0	0	0
APPL1	-0.0698747	0	0	0	0	0	0	0	-0.0698747	0	0	0	0	0	0	0
APPL2	0	0	-1.33906	0	-1.66712	-0.591827	-0.295914	0	0	0	-1.33906	0	-1.66712	-0.591827	-0.295914	0
APRT	0	-0.339061	0	0	0	0	0	0	0	-0.339061	0	0	0	0	0	0
APTX	0	-0.667115	-0.428329	0	0	0	0	0	0	-0.667115	-0.428329	0	0	0	0	0
AQP1	-0.828867	0	0	0	-0.667115	-0.565832	-0.282916	0	-0.828867	0	0	0	-0.667115	-0.565832	-0.282916	0
AQP10	0	-0.642453	0	0	0	0	0	0	0	-0.642453	0	0	0	0	0	0
AQP11	-0.691363	0	-0.784472	0	0	0	0	0	-0.691363	0	-0.784472	0	0	0	0	0
AQP12B	0	0	-1.2439	0	-1.93422	0	0	0	0	0	-1.2439	0	-1.67119	0	0	0
AQP2	0	-0.339061	0	0	0	-0.106401	0	0	0	-0.339061	0	0	0	-0.106401	0	0
AQP3	0	0	0	0	0	0	0	0	0	0	0	0	0	0	0	0
AQP4	-1.30803	0	-1.08825	-0.954397	0	0	-0.477199	0	-1.30803	0	-1.08825	-0.954397	0	0	-0.477199	0
AQP5	0	0	0	-1.06987	0	0	0	0	0	0	0	-1.06987	0	0	0	0
AQP6	0	0	0	0	0	0	0	0	0	0	0	0	0	0	0	0
AQP7	0	0	-0.369435	-0.784472	0	-1.77316	-0.184717	0	0	0	-0.369435	-0.784472	0	-1.77316	-0.184717	0
AQP8	0	-1.2439	-0.17679	-1.9743	-0.243904	-0.142024	-0.210347	0	0	-1.2439	-0.17679	-1.9743	-0.243904	-0.142024	-0.210347	0
AQP9	-1.12432	0	0	0	0	0	0	0	-1.12432	0	0	0	0	0	0	0
AQPEP	0	0	-1.62996	0	0	0	0	0	0	0	-1.62996	0	0	0	0	0
AQR	0	-1.27633	0	0	NA	NA	0	0	0	-1.27633	0	0	NA	NA	0	0
AR	0	0	0	-0.738669	0	0	0	0	0	0	0	-0.738669	0	0	0	0
ARAF	0	-0.308034	-0.369435	0	-0.71521	0	-0.154017	0	0	-0.308034	-0.369435	0	-0.71521	0	-0.154017	0
ARAP1	-0.106401	0	-2.12432	0	0	0	0	0	-0.106401	0	-2.12432	0	0	0	0	0
ARAP2	0	0	0	0	0	0	0	0	0	0	0	0	0	0	0	0
ARAP3	-1.21074	-0.428329	-0.71521	-1.08825	0	0	-0.571769	0	-1.21074	-0.428329	-0.71521	-1.08825	0	0	-0.571769	0
ARC	-0.428329	-1.12432	0	0	0	0	0	0	-0.428329	-1.12432	0	0	0	0	0	0
ARCN1	0	-0.828867	-0.691363	0	0	0	0	0	0	-0.828867	-0.691363	0	0	0	0	0
AREG	0	0	0	0	-0.339061	0	0	0	0	0	0	0	-0.339061	0	0	0
AREL1	-0.210737	0	0	0	0	-0.993926	0	0	-0.210737	0	0	0	0	-0.993926	0	0
ARF1	0	2.35576	0	-0.484912	0	0	0	1	0	0	0	-0.484912	0	0	0	0
ARF3	3.02262	-1.67929	-0.276326	0	0	-0.17679	-0.0883949	1	-0.53936	-1.67929	-0.276326	0	0	-0.17679	-0.226558	0
ARF4	0	-0.738669	-0.993926	0	0	0	0	0	0	-0.738669	-0.993926	0	0	0	0	0
ARF5	0	0	0	-0.0698747	0	0	0	0	0	0	0	-0.0698747	0	0	0	0
ARF6	-0.142024	0	0	-0.53936	0	0	0	0	-0.142024	0	0	-0.53936	0	0	0	0
ARFGAP1	0	-1.30803	0	0	0	0	0	0	0	-1.30803	0	0	0	0	0	0
ARFGAP2	2.04972	0	1.55892	0	-1.27633	0	0	2	-0.850562	0	0	0	-1.27633	0	0	0
ARFGAP3	-0.784472	0	0	0	0	0	0	0	-0.784472	0	0	0	0	0	0	0
ARFGEF1	0	-1.4569	0	0	0	0	0	0	0	-1.4569	0	0	0	0	0	0
ARFGEF2	0	0	-0.850562	-1.15951	-1.44268	0	-0.425281	0	0	0	-0.850562	-1.15951	-1.44268	0	-0.425281	0
ARFIP1	-0.0698747	-0.106401	-0.871935	-0.691363	0	-0.691363	-0.398882	0	-0.0698747	-0.106401	-0.871935	-0.691363	0	-0.691363	-0.398882	0
ARFIP2	0	0	-1.12432	0	0	0	0	0	0	0	-1.12432	0	0	0	0	0
ARFRP1	5.122	3.88598	3.61586	0	8.86734	0	3.75092	4	-1.59183	-0.738669	0	0	0	0	0	0
ARG1	0	0	-0.71521	0	0	0	0	0	0	0	-0.71521	0	0	0	0	0
ARG2	0	1.65214	0.0873585	0	-0.784472	0	0	1	0	-0.399182	-0.738669	0	-0.784472	0	-0.199591	0
ARGFX	0	-0.565832	-0.210737	-0.17679	0	0	-0.0883949	0	0	-0.565832	-0.210737	-0.17679	0	0	-0.0883949	0
ARGLU1	0	-0.93422	0	-0.428329	0	0	0	0	0	-0.93422	0	-0.428329	0	0	0	0
ARHGAP1	1.64206	-0.892997	-1.32363	0	0	0	0	1	0	-0.892997	-1.32363	0	0	0	0	0
ARHGAP10	0	0	0	0	NA	NA	0	0	0	0	0	0	NA	NA	0	0
ARHGAP11A	0	0	0	0	0	0	0	0	0	0	0	0	0	0	0	0
ARHGAP11B	0	-0.0698747	0	0	0	0	0	0	0	-0.0698747	0	0	0	0	0	0
ARHGAP12	0	0	0	0	0	0	0	0	0	0	0	0	0	0	0	0
ARHGAP15	-0.53936	-1.893	-0.276326	-1.30803	0	0	-0.407843	0	-0.53936	-1.893	-0.276326	-1.30803	0	0	-0.407843	0
ARHGAP17	-1.12432	0	0	0	-0.53936	0	0	0	-1.12432	0	0	0	-0.53936	0	0	0
ARHGAP18	0	-0.179746	0	-0.53936	0	0	0	0	0	-0.738669	0	-0.53936	0	0	0	0
ARHGAP19	0	2.51188	0	0	0	0	0	1	0	-1.62996	0	0	0	0	0	0
ARHGAP20	-0.243904	-0.53936	0	0	0	0	0	0	-0.243904	-0.53936	0	0	0	0	0	0
ARHGAP21	0	0	0	0	0	0	0	0	0	0	0	0	0	0	0	0
ARHGAP22	0	0	0	0	0	0	0	0	0	0	0	0	0	0	0	0
ARHGAP23	0	0	-1.72699	0	0	0	0	0	0	0	-1.72699	0	0	0	0	0
ARHGAP24	0	-0.456898	0	-0.106401	0	-0.828867	-0.0532003	0	0	-0.456898	0	-0.106401	0	-0.828867	-0.0532003	0
ARHGAP25	0	-0.428329	-0.142024	-1.1064	0	0	-0.0710122	0	0	-0.428329	-0.142024	-1.1064	0	0	-0.0710122	0
ARHGAP26	0	-0.484912	-0.591827	0	-0.456898	0	-0.228449	0	0	-0.484912	-0.591827	0	-0.456898	0	-0.228449	0
ARHGAP27	-0.565832	-0.243904	-1.27633	0	0	0	-0.121952	0	-0.565832	-0.243904	-1.27633	0	0	0	-0.121952	0
ARHGAP28	0	0	0	-1.35433	0	0	0	0	0	0	0	-1.35433	0	0	0	0
ARHGAP29	0	-0.617362	0	0	0	0	0	0	0	-0.617362	0	0	0	0	0	0
ARHGAP30	0	2.79522	-0.53936	-0.399182	0	0	0	1	0	0	-0.53936	-0.399182	0	0	0	0
ARHGAP31	-0.210737	0	0	0	0	-0.0698747	0	0	-0.210737	0	0	0	0	-0.0698747	0	0
ARHGAP32	0	0	0	-0.276326	0	0	0	0	0	0	0	-0.276326	0	0	0	0
ARHGAP33	0	0	-0.17679	0	0	0	0	0	0	0	-0.17679	0	0	0	0	0
ARHGAP35	1.06869	0	0	0	0	-0.210737	0	1	-0.892997	0	0	0	0	-0.210737	0	0
ARHGAP36	0	0	-0.691363	-0.308034	0	0	0	0	0	0	-0.691363	-0.308034	0	0	0	0
ARHGAP39	0	-0.142024	-1.83975	0	-0.369435	0	-0.0710122	0	0	-0.142024	-1.83975	0	-0.369435	0	-0.0710122	0
ARHGAP4	0	0	0	0	0	-1.17679	0	0	0	0	0	0	0	-1.17679	0	0
ARHGAP40	0	-0.761752	-1.08825	0	0	0	0	0	0	-0.761752	-1.08825	0	0	0	0	0
ARHGAP44	-1.47097	-1.51239	0	0	-0.667115	-0.53936	-0.603238	0	-1.47097	-1.51239	0	0	-0.667115	-0.53936	-0.603238	0
ARHGAP5	0	0	0	0	0.0338321	6.87411	0	1	0	0	0	0	0	0	0	0
ARHGAP6	-0.974297	3.38979	-0.565832	-0.53936	0	0	-0.26968	1	-0.974297	-0.339061	-0.565832	-0.53936	0	0	-0.439211	0
ARHGAP8	1.81583	0	-0.565832	0	0	0	0	1	0	0	-0.565832	0	0	0	0	0
ARHGAP9	0	-1.8179	0	-0.53936	0	0	0	0	0	-1.8179	0	-0.53936	0	0	0	0
ARHGDIA	0	0	0	0	0	2.13571	0	1	0	0	0	0	0	0	0	0
ARHGDIB	0	0	-1.01329	-0.761752	0.404201	0	0	0	0	0	-1.01329	-0.761752	0	0	0	0
ARHGDIG	-0.369435	-1.1064	0	-0.0698747	0	-0.512393	-0.219655	0	-0.369435	-1.1064	0	-0.0698747	0	-0.512393	-0.219655	0
ARHGEF1	-0.53936	-0.761752	-1.9743	0	0	0	-0.26968	0	-0.53936	-0.761752	-1.9743	0	0	0	-0.26968	0
ARHGEF10	0	0	-0.691363	0	0	0	0	0	0	0	-0.691363	0	0	0	0	0
ARHGEF10L	0	-0.106401	0	0	0	-0.243904	0	0	0	-0.106401	0	0	0	-0.243904	0	0
ARHGEF11	0	0	0	0	0	-0.617362	0	0	0	0	0	0	0	-0.617362	0	0
ARHGEF12	0	0	0	0	0	5.78283	0	1	0	0	0	0	0	-0.784472	0	0
ARHGEF15	0	0	0	0	0	-0.0323999	0	0	0	0	0	0	0	-0.0323999	0	0
ARHGEF16	0	-0.210737	-0.738669	0	0	0	0	0	0	-0.210737	-0.738669	0	0	0	0	0
ARHGEF17	0	0	0	-0.0698747	0	0	0	0	0	0	0	-0.0698747	0	0	0	0
ARHGEF18	0	-0.484912	0	0	0	-0.691363	0	0	0	-0.484912	0	0	0	-0.691363	0	0
ARHGEF19	0	0	0	0	0	0	0	0	0	0	0	0	0	0	0	0
ARHGEF2	0	0	0	-0.0698747	1.21544	0	0	1	0	0	0	-0.0698747	0	0	0	0
ARHGEF25	-1.33906	-1.57889	-0.308034	0	0	0	-0.154017	0	-1.33906	-1.57889	-0.308034	0	0	0	-0.154017	0
ARHGEF26	-1.33906	-0.106401	0	0	-1.48491	0	-0.0532003	0	-1.33906	-0.106401	0	0	-1.48491	0	-0.0532003	0
ARHGEF28	0	-0.119248	-0.0698747	0	0	-0.339061	-0.0349373	0	0	-1.8179	-0.0698747	0	0	-0.339061	-0.0349373	0
ARHGEF3	0	-0.106401	-0.565832	0	0	0	0	0	0	-0.106401	-0.565832	0	0	0	0	0
ARHGEF33	0	-1.53936	0	0	0	0	0	0	0	-1.53936	4.19471	0	0	0	0	1
ARHGEF35	0	-0.871935	0	0	0	0	0	0	0	-0.871935	0	0	0	0	0	0
ARHGEF37	-0.738669	-0.738669	-0.106401	-0.642453	0	0	-0.374427	0	-0.738669	-0.738669	-0.106401	-0.642453	0	0	-0.374427	0
ARHGEF38	0.641	0	0	0	0	0	0	0	-0.339061	0	0	0	0	0	0	0
ARHGEF39	0	-0.512393	0	-1.19386	0	0	0	0	0	-0.512393	0	-1.19386	0	0	0	0
ARHGEF4	0	0	0	-1.33906	-0.197002	0	0	0	0	0	0	-1.33906	-0.850562	0	0	0
ARHGEF40	0	0	0	0	0	0	0	0	0	0	0	0	0	0	0	0
ARHGEF5	-1.4569	-0.399182	-0.276326	0	0	-0.456898	-0.337754	0	-1.4569	-0.399182	-0.276326	0	0	-0.456898	-0.337754	0
ARHGEF6	0	0	0	-1.12432	0	0	0	0	0	0	0	-1.12432	0	0	0	0
ARHGEF7	-0.93422	0	0	0	0	0	0	0	-0.93422	0	0	0	0	0	0	0
ARHGEF9	0	0	-0.565832	0	-0.71521	0	0	0	0	0	-0.565832	0	-0.71521	0	0	0
ARID1A	0	0	-0.565832	0	-1.17679	0	0	0	0	0	-0.565832	0	7.5665	0	0	1
ARID1B	0	0	0	-1.06987	0	-0.53936	0	0	0	0	0	-1.06987	0	-0.53936	0	0
ARID2	-0.871935	-0.142024	-0.243904	-0.0698747	0	0	-0.10595	0	-0.871935	-0.142024	-0.243904	-0.0698747	0	0	-0.10595	0
ARID3A	-1.17679	-0.243904	0	-0.106401	-1.7957	-0.142024	-0.192964	0	-1.17679	-0.243904	0	-0.106401	-1.7957	-0.142024	-0.192964	0
ARID3B	0	0	0	0	0	-1.01329	0	0	0	0	0	0	0	-1.01329	0	0
ARID3C	0	1.50917	-1.19386	0	0	0	0	1	0	0	-1.19386	0	0	0	0	0
ARID4A	-1.35433	0	0	0	0	-0.369435	0	0	-1.35433	0	0	0	0	-0.369435	0	0
ARID4B	0	-0.512393	0	0	0	0	0	0	0	-0.512393	0	0	0	0	0	0
ARID5A	8.2152	-0.428329	-0.243904	0	0	0	0	1	0	-0.428329	-0.243904	0	0	0	0	0
ARID5B	-0.428329	0	0	-0.642453	0	0	0	0	-0.428329	0	0	-0.642453	0	0	0	0
ARIH1	0	0	0	0	0	0	0	0	0	0	0	0	0	0	0	0
ARIH2	-0.591827	-0.308034	-0.263843	0	-0.642453	0	-0.285939	0	-0.591827	-0.308034	-1.2439	0	-0.642453	0	-0.449931	0
ARIH2OS	0	0	-0.828867	0	-0.738669	-0.106401	-0.0532003	0	0	0	-0.828867	0	-0.738669	-0.106401	-0.0532003	0
ARL1	0	0	0	0	0	-0.0698747	0	0	0	0	0	0	0	-0.0698747	0	0
ARL10	-1.21074	-0.974297	-0.456898	0	0	0	-0.228449	0	-1.21074	-0.974297	-0.456898	0	0	0	-0.228449	0
ARL11	0	0	0	0	0	0	0	0	0	0	0	0	0	0	0	0
ARL13A	0	-0.276326	-0.591827	-0.761752	0	0	-0.138163	0	0	-0.276326	-0.591827	-0.761752	0	0	-0.138163	0
ARL13B	-0.106401	0	-1.22742	0	0	0	0	0	-0.106401	0	-1.22742	0	0	0	0	0
ARL14	0	-0.339061	0	0	0	-0.369435	0	0	0	-0.339061	0	0	0	-0.369435	0	0
ARL14EP	-0.71521	0	0	0	0	-0.428329	0	0	-0.71521	0	0	0	0	-0.428329	0	0
ARL14EPL	0	0	-0.617362	0	0	0	0	0	0	0	-0.617362	0	0	0	0	0
ARL15	-0.828867	-0.210737	-0.565832	-0.308034	0	0	-0.259386	0	-0.828867	-0.210737	-0.565832	-0.308034	0	0	-0.259386	0
ARL16	-0.243904	-1.12432	-0.0323999	0	0	0	-0.0162	0	-0.243904	-1.12432	-0.0323999	0	0	0	-0.0162	0
ARL17A	0	0	0	0	0	0	0	0	0	0	0	0	0	0	0	0
ARL17B	0	0	0	0	0	0	0	0	0	0	0	0	0	0	0	0
ARL2	-0.243904	-1.36943	0	0	-0.142024	0	-0.0710122	0	-0.243904	-1.36943	0	0	-0.142024	0	-0.0710122	0
ARL2BP	0	0	1.72067	0	0	0	0	1	0	0	0	0	0	0	0	0
ARL3	0	0	0	0	-0.80684	0	0	0	0	0	0	0	-0.80684	0	0	0
ARL4A	0	0	-0.642453	-0.0323999	0	-0.565832	-0.0162	0	0	0	-0.642453	-0.0323999	0	-0.565832	-0.0162	0
ARL4C	-0.0323999	0	0	0	0	-0.738669	0	0	-0.0323999	0	0	0	0	-0.738669	0	0
ARL4D	0	-0.512393	0	0	0	0	0	0	0	-0.512393	0	0	0	0	0	0
ARL5A	0	0	0	-0.484912	-0.17679	0	0	0	0	0	0	-0.484912	-0.17679	0	0	0
ARL5B	0	0	-0.53936	-1.2439	-1.21074	0	-0.26968	0	0	0	-0.53936	-1.2439	-1.21074	0	-0.26968	0
ARL5C	-0.308034	0	-0.276326	-0.106401	0	0	-0.0532003	0	-0.308034	0	-0.276326	-0.106401	0	0	-0.0532003	0
ARL6	-1.61736	-0.642453	-0.738669	0	0	0	-0.321227	0	-1.61736	-0.642453	-0.738669	0	0	0	-0.321227	0
ARL6IP1	0	0.382794	0	-1.35433	-0.369435	0	0	0	0	-1.57889	0	-1.35433	-0.369435	0	-0.184717	0
ARL6IP5	0	0	-0.667115	0	0	-0.667115	0	0	0	0	-0.667115	0	0	-0.667115	0	0
ARL6IP6	0	-1.57889	0	-0.954397	0	0	0	0	0	-1.57889	0	-0.954397	0	0	0	0
ARL8A	-1.52594	-0.993926	-0.892997	-0.428329	0	-0.399182	-0.660663	0	-1.52594	-0.993926	-0.892997	-0.428329	0	-0.399182	-0.660663	0
ARL8B	0	-0.850562	0	0	-1.06987	0	0	0	0	-0.850562	0	0	-1.06987	0	0	0
ARL9	0	0	-0.339061	0	0	0	0	0	0	0	-0.339061	0	0	0	0	0
ARMC1	0	0	-0.642453	0	0	-0.667115	0	0	0	0	-0.642453	0	0	-0.667115	0	0
ARMC10	0	0	-0.232181	0	-0.484912	0	0	0	0	0	-1.19386	0	-0.484912	0	0	0
ARMC12	-0.71521	0	0	0	0	0	0	0	-0.71521	0	0	0	0	0	0	0
ARMC2	0	0	0	0	0	0	0	0	0	0	0	0	0	0	0	0
ARMC3	0	0	0	0	-0.617867	0	0	0	0	0	0	0	-1.17679	0	0	0
ARMC4	-0.456898	0	0	0	0	2.17613	0	1	-0.456898	0	0	0	0	0	0	0
ARMC5	0	-0.17679	-0.339061	0	0	0	0	0	0	-0.17679	-0.339061	0	0	0	0	0
ARMC6	-1.48491	-1.35433	-1.0324	0	-0.17679	-0.17679	-0.604595	0	-1.48491	-1.35433	-1.0324	0	-0.17679	-0.17679	-0.604595	0
ARMC7	0	-0.243904	0	0	0	-0.617362	0	0	0	-0.243904	0	0	0	-0.617362	0	0
ARMC8	-2.10819	0	0	0	0	-0.276326	0	0	-2.2439	0	0	0	0	-0.276326	0	0
ARMC9	0.45764	5.6325	0	0	0	0	0	1	0	-1.48491	0	0	0	0	0	0
ARMCX1	-1.62996	-0.850562	-0.0323999	-0.993926	0	0	-0.441481	0	-1.62996	-0.850562	-0.0323999	-0.993926	0	0	-0.441481	0
ARMCX2	0	-1.64245	0	-0.308034	0	0	0	0	0	-1.64245	0	-0.308034	0	0	0	0
ARMCX3	-0.80684	0	-0.399182	-0.993926	-1.06987	0	-0.603011	0	-0.80684	0	-0.399182	-0.993926	-1.06987	0	-0.603011	0
ARMCX4	0	-0.308034	0	0	0	-0.761752	0	0	0	-0.308034	0	0	0	-0.761752	0	0
ARMCX5	-0.512393	0	0	-0.0323999	0	0	0	0	-0.512393	0	0	-0.0323999	0	0	0	0
ARMCX5-GPRASP2	0	0	1.41775	0	-1.47097	2.34162	0	2	0	0	0	0	-1.47097	0	0	0
ARMCX6	0	0	0	0	-2.33137	0	0	0	0	0	0	0	-2.33137	0	0	0
ARMS2	0	0	0.566712	0	-0.276326	0	0	0	0	0	-0.617362	0	-0.276326	0	0	0
ARNT	-0.243904	0	-0.53936	0	-0.642453	0	-0.121952	0	-0.243904	0	-0.53936	0	-0.642453	0	-0.121952	0
ARNT2	0	0	-0.892997	0	0	0	0	0	0	0	-0.892997	0	0	0	0	0
ARNTL	0.41376	0	0	0	-0.565832	0	0	0	-0.0698747	0	0	0	-0.565832	0	0	0
ARNTL2	-1.4569	0	-1.65484	5.71108	0	0	0	1	-1.4569	0	-1.65484	0	0	0	0	0
ARPC1A	-0.667115	0	-0.667115	-0.80684	0	-0.93422	-0.667115	0	-0.667115	0	-0.667115	-0.80684	0	-0.93422	-0.667115	0
ARPC1B	0	0	-1.39918	0	0	-0.106401	0	0	0	0	-1.39918	0	0	-0.106401	0	0
ARPC2	0	0	0	0	0	0	0	0	0	0	0	0	0	0	0	0
ARPC3	0	0	0	0	0	0	0	0	0	0	0	0	0	0	0	0
ARPC4	-0.106401	-1.56583	-0.0698747	3.44115	0	0	-0.0349373	1	-0.106401	-1.56583	-0.0698747	-0.142024	0	0	-0.0881376	0
ARPC4-TTLL3	0	-1.06987	-0.0323999	0	3.35706	0	0	1	0	-1.06987	-0.0323999	0	-0.276326	0	-0.0162	0
ARPC5	0	0	-1.70334	0	0	0	0	0	0	0	-1.70334	0	0	0	0	0
ARPC5L	0	0	-1.26021	-0.210737	-1.66712	0	-0.105369	0	0	0	-1.26021	-0.210737	-1.66712	0	-0.105369	0
ARPP19	-1.57889	-0.591827	0	0	-1.12432	5.28584	-0.295914	1	-1.57889	-0.591827	0	0	-1.12432	-0.691363	-0.641595	0
ARPP21	0	0	0	-0.210737	0	0	0	0	0	0	0	-0.210737	0	0	0	0
ARR3	0	0	-1.35433	0	0	-0.850562	0	0	0	0	-1.35433	0	0	-0.850562	0	0
ARRB1	-1.14202	0	0	0	0	0	0	0	-1.14202	0	0	0	0	0	0	0
ARRB2	0	0	-0.339061	-1.21074	2.63155	0	0	1	0	0	-0.339061	-1.21074	-1.06987	0	-0.169531	0
ARRDC1	0	0	0	0	-1.08825	0	0	0	0	0	0	0	-1.08825	0	0	0
ARRDC2	-1.41383	0	0	0	0	0	0	0	-1.41383	0	0	0	0	0	0	0
ARRDC3	-0.0698747	0	-1.22742	-0.456898	0	0	-0.0349373	0	-0.0698747	0	-1.22742	-0.456898	0	0	-0.0349373	0
ARRDC4	-0.828867	0	0	0	0	0	0	0	-0.828867	0	0	0	0	0	0	0
ARRDC5	0	0	-1.41383	0	0	0	0	0	0	0	-1.41383	0	0	0	0	0
ARSA	-0.565832	0	-1.19386	0	-0.484912	-0.142024	-0.313468	0	-0.565832	0	-1.19386	0	-0.484912	-0.142024	-0.313468	0
ARSB	0	-0.276326	0	0	-0.142024	0	0	0	0	-0.276326	0	0	-0.142024	0	0	0
ARSD	0	0	0	0	0	0	0	0	0	0	0	0	0	0	0	0
ARSE	0	-1.2439	0	1.03383	0	0	0	1	0	-1.2439	0	0	0	0	0	0
ARSF	0	-0.428329	0	0	0	0	0	0	0	-0.428329	0	0	0	0	0	0
ARSG	0	-1.71521	0	0	-1.0324	0	0	0	0	-1.71521	0	0	-1.0324	0	0	0
ARSH	-0.339061	0	0	0	-1.60465	-2.2439	-0.169531	0	-0.339061	0	0	0	-1.60465	-2.2439	-0.169531	0
ARSI	0	0	0	0	0	0	0	0	0	0	0	0	0	0	0	0
ARSJ	-0.308034	0	0	-1.64245	0	0	0	0	-0.308034	0	0	-1.64245	0	0	0	0
ARSK	0	0	0	0	-0.0698747	0	0	0	0	0	0	0	-0.0698747	0	0	0
ART1	-0.339061	0	0	-0.0323999	0	0	0	0	-0.339061	0	0	-0.0323999	0	0	0	0
ART3	0	0	0	0	-0.484912	-0.0323999	0	0	0	0	0	0	-0.484912	-0.0323999	0	0
ART4	-0.399182	0	0	0	-0.339061	0	0	0	-0.399182	0	0	0	-0.339061	0	0	0
ART5	0	0	0	0	0	0	0	0	0	0	0	0	0	0	0	0
ARTN	-0.276326	0	-0.617362	0	0	0	0	0	-0.276326	0	-0.617362	0	0	0	0	0
ARV1	0	0	-0.667115	0	0	-0.850562	0	0	0	0	-0.667115	0	0	-0.850562	0	0
ARVCF	0	-0.617362	0	0	0	-0.210737	0	0	0	-0.617362	0	0	0	-0.210737	0	0
ARX	-0.512393	-0.642453	0	0	0	-0.0698747	-0.0349373	0	-0.512393	-0.642453	0	0	0	-0.0698747	-0.0349373	0
AS3MT	0	-0.243904	0	-0.850562	0	0	0	0	0	-0.243904	0	-0.850562	0	0	0	0
ASAH1	-0.53936	0	0	0	1.00728	0	0	1	-0.53936	0	0	0	-0.691363	0	0	0
ASAH2	0	-0.106401	-0.276326	0	0	0	0	0	0	-0.106401	-0.276326	0	0	0	0	0
ASAH2B	-0.850562	0	0	0	-0.369435	0	0	0	-0.850562	0	0	0	-0.369435	0	0	0
ASAP1	-0.828867	2.09413	0	-1.76175	0	-0.276326	-0.138163	1	-0.828867	0	0	-1.76175	0	-0.276326	-0.138163	0
ASAP2	-1.2439	0	0	0	0	0	0	0	-1.2439	0	0	0	0	0	0	0
ASAP3	0	0	0	0	0	-0.993926	0	0	0	0	0	0	0	-0.993926	0	0
ASB1	-2.06987	-2.17679	0	0	0	0	0	0	-2.06987	-2.17679	0	0	0	0	0	0
ASB10	-0.106401	-0.17679	-1.26021	0	0	0	-0.0532003	0	-0.106401	-0.17679	-1.26021	0	0	0	-0.0532003	0
ASB11	1.49627	0	-1.7957	0	-0.0323999	0	0	1	-0.399182	0	-1.7957	0	-0.0323999	0	-0.0162	0
ASB12	-0.761752	0	0	0	-0.339061	-0.243904	-0.121952	0	-0.761752	0.291594	0	0	-0.339061	-0.243904	-0.121952	0
ASB13	0	0	-0.243904	-0.276326	0	0	0	0	0	0	-0.243904	-0.276326	0	0	0	0
ASB14	0	-1.1064	0	0	-0.142024	-1.9544	-0.0710122	0	0	-1.1064	0	0	-0.142024	-1.9544	-0.0710122	0
ASB15	-2.01329	-1.2439	0	0	0	0	0	0	-2.01329	-1.2439	0	0	0	0	0	0
ASB16	-1.08825	-0.974297	0	0	0	0	0	0	-1.08825	-0.974297	0	0	0	0	0	0
ASB17	0	0	-0.71521	-0.399182	0	0	0	0	0	0	-0.71521	-0.399182	0	0	0	0
ASB18	-0.53936	0	0	-0.80684	0	-0.0698747	-0.0349373	0	-0.53936	0	0	-0.80684	0	-0.0698747	-0.0349373	0
ASB2	0	0	0	0	0	0	0	0	0	0	0	0	0	0	0	0
ASB3	-0.93422	0	0	0	0	0	0	0	-0.93422	8.82702	0	0	0	0	0	1
ASB4	0	0	0	0	0	0	0	0	0	0	0	0	0	0	0	0
ASB5	2.01613	-0.512393	-0.428329	0	0	0	0	1	0	-0.512393	-0.428329	0	0	0	0	0
ASB6	0	0	0	-0.512393	0	0	0	0	0	0	0	-0.512393	0	0	0	0
ASB7	0	0	0	0	0	-0.565832	0	0	0	0	0	0	0	-0.565832	0	0
ASB8	0	0	0	0	0	0	0	0	0	0	0	0	0	0	0	0
ASB9	-0.892997	0	0	0	0	0	0	0	-0.892997	0	0	0	0	0	0	0
ASCC1	-1.0324	-1.70334	0	-0.17679	0	0	-0.0883949	0	-1.0324	-1.70334	0	-0.17679	0	0	-0.0883949	0
ASCC2	-0.850562	0	0	0	-0.784472	0	0	0	-0.850562	0	0	0	-0.784472	0	0	0
ASCC3	-0.617362	0	0	0	0	0	0	0	-0.617362	0	0	0	0	0	0	0
ASCL1	0	0	-0.0698747	1.16813	0	0	0	1	0	0	-0.0698747	0	0	0	0	0
ASCL2	-0.784472	0	2.73156	0	-0.142024	0	0	1	-0.784472	0	0	0	-0.142024	0	0	0
ASCL3	-0.993926	0	0	0	-0.142024	0	0	0	-0.993926	0	0	0	-0.142024	0	0	0
ASCL4	0	-0.617362	-0.512393	-0.0323999	0	0	-0.0162	0	0	-0.617362	-0.512393	-0.0323999	0	0	-0.0162	0
ASCL5	-0.308034	0	0	0	0	0	0	0	-0.308034	0	0	0	0	0	0	0
ASF1A	0	-1.49872	0	0	0	0	0	0	0	-1.49872	0	0	0	0	0	0
ASF1B	-0.617362	0	0	0	0	0	0	0	-0.617362	0	0	0	0	0	0	0
ASGR1	0	0	-0.993926	0	0	0	0	0	0	0	-0.993926	0	0	0	0	0
ASGR2	0	0	0	0	0	0	0	0	0	0	0	0	0	0	0	0
ASH1L	0	-0.761752	0	0	0	0	0	0	0	-0.761752	0	0	0	0	0	0
ASH2L	0	0	-0.308034	-0.0323999	0	0	0	0	0	0	-0.308034	-0.0323999	0	0	0	0
ASIC1	0	-0.0323999	0	0	-0.667115	0	0	0	0	-0.0323999	0	0	-0.667115	0	0	0
ASIC2	-0.642453	0	-1.2439	0	0	0	0	0	-0.642453	0	-1.2439	0	0	0	0	0
ASIC3	0	0	0	-0.276326	-0.565832	0	0	0	0	0	0	-0.276326	-0.565832	0	0	0
ASIC4	0	-0.974297	0	0	0	0	0	0	0	-0.974297	0	0	0	0	0	0
ASIC5	0	0	0	0	0	0	0	0	0	0	0	0	0	0	0	0
ASIP	0	-0.142024	0	0	0	0	0	0	0	-0.142024	0	0	0	0	0	0
ASL	0	0	-1.19386	0	0	0	0	0	0	0	-1.19386	0	0	0	0	0
ASMT_X	-1.57889	0	0	-0.850562	0	0	0	0	-1.57889	0	0	-0.850562	0	0	0	0
ASMT_Y	-1.4569	0	0	-1.14202	0	0	0	0	-1.4569	0	0	-1.14202	0	0	0	0
ASMTL_X	0	0	0	0	0	0	0	0	0	0	0	0	0	0	0	0
ASMTL_Y	0	0	0	0	0	-0.17679	0	0	0	0	0	0	0	-0.17679	0	0
ASNA1	-0.17679	0	0	0	-0.993926	0	0	0	-0.17679	0	0	0	-0.993926	0	0	0
ASNS	0	0	-0.106401	0	0	0	0	0	0	0	-0.106401	0	0	0	0	0
ASNSD1	-0.71521	-0.828867	0	0	1.33449	-1.32363	-0.357605	1	-0.71521	-0.828867	0	0	0	-1.32363	-0.357605	0
ASPA	-0.484912	0	1.08569	0	0	0	0	1	-0.484912	0	-0.974297	0	0	0	0	0
ASPDH	0	0	0	0	0	0	0	0	0	0	0.808994	0	0	0	0	0
ASPG	-0.71521	0	0	0	0	0	0	0	-0.71521	0	0	0	0	0	0	0
ASPH	0	0	0	0	0	0	0	0	0	0	0	0	0	0	0	0
ASPHD1	-1.52594	-0.0698747	0	-0.512393	0	0	-0.0349373	0	-1.52594	-0.0698747	0	-0.512393	0	0	-0.0349373	0
ASPHD2	0	0	0	-0.71521	0	0	0	0	0	0	0	-0.71521	0	0	0	0
ASPM	0	-0.142024	0	-1.36943	-0.369435	0	-0.0710122	0	0	-0.142024	0	-1.36943	-0.369435	0	-0.0710122	0
ASPRV1	-0.276326	0	-0.399182	0	-0.871935	0	-0.138163	0	-0.276326	0	-0.399182	0	-0.871935	0	-0.138163	0
ASPSCR1	-1.55266	0	0	0	-0.591827	0	0	0	-1.55266	0	0	0	-0.591827	0	0	0
ASRGL1	-0.339061	3.54664	0	-0.428329	0	0	0	1	-0.339061	0	0	-0.428329	0	0	0	0
ASS1	-0.512393	0	0	0	0	0	0	0	-0.512393	0	0	0	0	0	0	0
ASTE1	-0.371227	-0.308034	0	0	0	0	0	0	-0.691363	-0.308034	0	0	0	0	0	0
ASTL	-0.484912	-0.456898	0	-0.484912	0	0	-0.228449	0	-0.484912	-0.456898	0	-0.484912	0	0	-0.228449	0
ASTN1	0	-1.7957	-0.761752	0	-0.308034	-0.871935	-0.534893	0	0	-1.7957	-0.761752	0	-0.308034	-0.871935	-0.534893	0
ASTN2	0	0	-1.29227	0.199842	0	-1.59183	0	0	0	0	-1.29227	0	0	-1.59183	0	0
ASUN	0	-0.591827	-1.71521	0	0	-0.0323999	-0.0162	0	0	-0.591827	-1.71521	0	0	-0.0323999	-0.0162	0
ASXL1	0	0	0	0	0	0	0	0	0	0	0	0	0	0	0	0
ASXL2	0	0	-0.399182	0	0	2.81781	0	1	0	0	-0.399182	0	0	-0.106401	0	0
ASXL3	0	0	0	0	-1.01329	0	0	0	0	0	0	0	-1.01329	0	0	0
ASZ1	-0.93422	-0.276326	0	3.5009	-0.142024	0	-0.0710122	1	-0.93422	-0.276326	0	-1.17679	-0.142024	0	-0.209175	0
ATAD1	-1.22742	0	0	0	0	0	0	0	-1.22742	0	0	0	0	0	0	0
ATAD2	0	0	0	2.29099	0	0	0	1	0	0	0	0	0	0	0	0
ATAD2B	-0.761752	-1.12432	0	0	-0.0698747	0	-0.0349373	0	-0.761752	-1.12432	0	0	-0.0698747	0	-0.0349373	0
ATAD3A	0	-0.339061	-0.249548	-0.0698747	0	0	-0.0349373	0	0	-0.339061	-1.01329	-0.0698747	0	0	-0.0349373	0
ATAD3B	-0.308034	0	0	0	-0.210737	0	0	0	-0.308034	0	0	0	-0.210737	0	0	0
ATAD3C	0	-0.691363	0	0	0	-0.617362	0	0	0	-0.691363	0	0	0	-0.617362	0	0
ATAD5	0	0	-0.565832	0	0	0	0	0	0	0	-0.565832	0	0	0	0	0
ATAT1	0	0	-0.591827	-0.142024	-0.456898	0	-0.0710122	0	0	0	-0.591827	-0.142024	-0.456898	0	-0.0710122	0
ATCAY	0	0	0	0	0	0	0	0	0	0	0	0	0	0	0	0
ATE1	0	0	0	0	0	-0.0323999	0	0	0	0	0	0	0	-0.0323999	0	0
ATF1	-0.825793	-0.339061	0	0	0	0	0	0	-0.993926	-0.339061	0	0	0	0	0	0
ATF2	0	0	0	-0.399182	0	0	0	0	0	0	0	-0.399182	0	0	0	0
ATF3	0	0	0	0	0.67628	0	0	0	0	0	0	0	0	0	0	0
ATF4	0	0	0	0	0	-0.243904	0	0	0	0	0	0	0	-0.243904	0	0
ATF5	0	0	0	-0.691363	-1.06987	-0.399182	-0.199591	0	0	0	0	-0.691363	-1.06987	-0.399182	-0.199591	0
ATF6	0	0	-0.53936	0	-0.565832	0	0	0	0	0	-0.53936	0	-0.565832	0	0	0
ATF6B	0	0	0	0	0	-0.954397	0	0	0	0	0	0	0	-0.954397	0	0
ATF7	-1.85056	0	0	0	-1.35433	0	0	0	-1.85056	0	0	0	-1.35433	0	0	0
ATF7IP	0	-0.642453	-0.0698747	0	0	0	0	0	0	-0.642453	-0.0698747	0	0	0	0	0
ATF7IP2	-0.428329	0	0	0	0	0	0	0	-0.428329	0	0	0	0	0	0	0
ATG10	0	0	-1.19386	0.698648	0	-0.850562	0	0	0	0	-1.19386	0	0	-0.850562	0	0
ATG12	0	-0.512393	0	0	0	0	0	0	0	-0.512393	0	0	0	0	0	0
ATG13	0	0	-2.21074	0	0	0	0	0	0	0	-2.21074	0	0	0	0	0
ATG14	0	0	0	0	0	0	0	0	0	0	0	0	0	0	0	0
ATG16L1	-0.974297	0	-0.0323999	0	-0.276326	-0.17679	-0.104595	0	-0.974297	0	-0.0323999	0	-0.276326	-0.17679	-0.104595	0
ATG16L2	-0.276326	0	-0.871935	0	0	0	0	0	-0.276326	0	-0.871935	0	0	0	0	0
ATG2A	0	0	0	0	0	0	0	0	0	0	0	0	0	0	0	0
ATG2B	-0.142024	-1.22742	0.938771	0	0	0	0	0	-0.142024	-1.22742	-1.87194	0	0	0	-0.0710122	0
ATG3	0	-0.308034	0	-0.850562	0	0	0	0	0	-0.308034	0	-0.850562	0	0	0	0
ATG4A	0	0	0	0	0	0	0	0	0	0	0	0	0	0	0	0
ATG4B	-0.17679	-1.26021	-0.871935	-1.0324	-0.591827	0	-0.731881	0	-0.17679	-1.26021	-0.871935	-1.0324	-0.591827	0	-0.731881	0
ATG4C	0	0	-1.19386	0	-0.142024	0	0	0	0	0	-1.19386	0	-0.142024	0	0	0
ATG4D	-0.369435	0	-1.08825	0	0	0	0	0	-0.369435	0	-1.08825	0	0	0	0	0
ATG5	-1.12432	0	0	0	-0.93422	0	0	0	-1.12432	0	0	0	-0.93422	0	0	0
ATG7	-0.106401	-0.399182	0	-0.617362	0	0	-0.0532003	0	-0.106401	-0.399182	0	-0.617362	0	0	-0.0532003	0
ATG9A	0	-0.738669	-0.512393	0	0	-0.512393	-0.256196	0	0	-0.738669	-0.512393	0	0	-0.512393	-0.256196	0
ATHL1	0	-1.06987	0	0	-1.82887	0	0	0	0	2.29749	0	0	-1.82887	0	0	1
ATIC	0	0	0	1.47677	-1.57889	0	0	1	0	0	0	-0.974297	-1.57889	0	0	0
ATL1	0	0	0	0	0	0	0	0	0	0	0	0	0	0	0	0
ATL2	-1.32363	0	-0.784472	0	-0.456898	0	-0.228449	0	-1.32363	0	-0.784472	0	-0.456898	0	-0.228449	0
ATL3	-0.667115	-1.32363	0	0	0	-0.913755	-0.333558	0	-0.667115	-1.32363	0	0	0	-0.913755	-0.333558	0
ATM	-1.01329	0	0	-1.29227	0	0	0	0	-1.01329	0	0	-1.29227	0	0	0	0
ATMIN	-0.0698747	-0.512393	0	-0.369435	0	-0.993926	-0.219655	0	-0.0698747	-0.512393	0	-0.369435	0	-0.993926	-0.219655	0
ATN1	-1.53936	-0.106401	0	0	-0.738669	0	-0.0532003	0	-1.53936	-0.106401	0	0	-0.738669	0	-0.0532003	0
ATOH1	-1.39918	0	0	0	-1.29227	0	0	0	-1.39918	0	0	0	-1.29227	0	0	0
ATOH7	0	0	0	-0.243904	0	0	0	0	0	0	0	-0.243904	0	0	0	0
ATOH8	0	0	0	0	0	0	0	0	0	0	0	0	0	0	0	0
ATOX1	-0.0323999	0.583171	0	0	0	0	0	0	-0.0323999	0	0	0	0	0	0	0
ATP10A	0	0	0	0.689315	-0.17679	0	0	0	0	0	0	-0.17679	-0.17679	0	0	0
ATP10B	0	-0.243904	0	-0.308034	1.89181	0	0	1	0	-0.243904	0	-0.308034	-0.784472	0	-0.121952	0
ATP10D	-0.106401	0	0.165568	0	0	0	0	0	-0.106401	0	-0.850562	0	0	0	0	0
ATP11A	0	0	-0.691363	0	0	0	0	0	8.45965	0	-0.691363	0	0	0	0	1
ATP11B	0	-1.06987	0	0	0	0	0	0	0	-1.06987	0	0	0	0	0	0
ATP11C	0	0	0	0	-0.369435	0	0	0	0	0	0	0	-0.369435	0	0	0
ATP12A	0	0	0	0	0	0	0	0	0	0	0	0	0	0	0	0
ATP13A1	0	-0.484912	0	0	0	0	0	0	0	-0.484912	0	0	0	0	0	0
ATP13A2	0	0	0	0	0	1.12447	0	1	0	0	0	0	0	-0.106401	0	0
ATP13A3	0	0	-1.36943	0	0	0	0	0	0	0	-1.36943	0	0	0	0	0
ATP13A4	-1.77316	0	-1.80684	-0.106401	-0.93422	0	-0.52031	0	-1.77316	0	-1.80684	-0.106401	-0.93422	0	-0.52031	0
ATP13A5	-1.01329	-0.545256	-0.850562	0	-0.484912	0	-0.515084	0	-1.01329	-1.2439	-0.850562	0	-0.484912	0	-0.667737	0
ATP1A1	0	0	0	0	0	0	0	0	0	0	0	0	0	0	0	0
ATP1A2	-0.80684	0	0	-0.954397	-0.892997	0	-0.40342	0	-0.80684	0	0	-0.954397	-0.892997	0	-0.40342	0
ATP1A3	0	0	0	-0.276326	0	0	0	0	0	0	0	-0.276326	0	0	0	0
ATP1A4	0	0	0	-0.210737	0	0	0	0	0	0	0	-0.210737	0	0	0	0
ATP1B1	0	0	0	-1.41383	-0.71521	0	0	0	0	0	0	-1.41383	-0.71521	0	0	0
ATP1B2	0	0	-1.51239	0.0711314	-0.974297	0	0	0	0	0	-1.51239	-0.871935	-0.974297	0	-0.435968	0
ATP1B3	0	0	-0.0698747	0.891808	0	0	0	0	0	0	-0.0698747	-0.0323999	0	0	0	0
ATP1B4	0	-0.17679	0	0	-0.308034	0	0	0	0	-0.17679	0	0	-0.308034	0	0	0
ATP2A1	0	0	0	0.763743	0	-0.0698747	0	0	0	0	0	0	0	-0.0698747	0	0
ATP2A2	0	-0.565832	0.135712	5.92872	0	0	0	1	0	-0.565832	0	-0.142024	0	0	0	0
ATP2A3	-0.738669	0	0	0	0	0	0	0	-0.738669	0	0	0	0	0	0	0
ATP2B1	0	-2.36943	0	0	0	0	0	0	0	-2.36943	0	0	0	0	0	0
ATP2B2	0	0	0	0	-0.761752	0	0	0	0	0	0	0	-0.761752	0	0	0
ATP2B3	0	-0.276326	0	0	0	-0.142024	0	0	0	-0.276326	0	0	0	-0.142024	0	0
ATP2B4	0	0	0	0	-0.892997	0	0	0	0	0	0	0	-0.892997	0	0	0
ATP2C1	1.22278	0	0	0	0	0	0	1	-2.09736	0	0	0	0	0	0	0
ATP2C2	0	-0.484912	-0.974297	0	0	0.147647	0	0	0	-0.484912	-0.974297	0	0	-0.850562	-0.242456	0
ATP4A	-1.83975	0	-0.738669	0	0	0	0	0	-1.83975	0	-0.738669	0	0	0	0	0
ATP4B	-0.80684	-0.667115	0	0	0	0	0	0	-0.80684	-0.667115	0	0	0	0	0	0
ATP5A1	0	0	0	0	-0.828867	0	0	0	0	0	0	0	-0.828867	0	0	0
ATP5B	0	-0.243904	0	0	-0.0698747	0	0	0	0	-0.243904	0	0	0.816081	0	0	0
ATP5C1	1.99821	0	0	0	0	0	0	1	0	0	0	0	0	0	0	0
ATP5D	-0.53936	0	-0.456898	0	-0.369435	0	-0.184717	0	-0.53936	0	-0.456898	0	-0.369435	0	-0.184717	0
ATP5E	-0.484912	0	0	0	NA	NA	0	0	-0.484912	0	0	0	NA	NA	0	0
ATP5F1	-0.53936	0	0	0	0	0	0	0	-0.53936	0	0	0	0	0	0	0
ATP5G1	-1.90341	0	1.52177	-0.93422	0	0	0	1	-1.90341	0	0	-0.93422	0	0	0	0
ATP5G2	0	0	-0.106401	0	0	1.10254	0	1	0	0	-0.106401	0	0	0	0	0
ATP5G3	0	-0.871935	0	-1.19386	0	0	0	0	0	-0.871935	0	-1.19386	0	0	0	0
ATP5H	0	0	0	0	-1.08825	0	0	0	0	0	0	0	-1.08825	0	0	0
ATP5I	0	0	0	0	0	0	0	0	0	0	0	0	0	0	0	0
ATP5J	0	-0.80684	0	0	0	0	0	0	0	-0.80684	0	0	0	0	0	0
ATP5J2	-0.142024	0	0	0	-0.456898	0	0	0	-0.142024	0	0	0	-0.456898	0	0	0
ATP5J2-PTCD1	-0.512393	0	0	0	-0.784472	0	0	0	-0.512393	0	0	0	-0.784472	0	0	0
ATP5L	0	0	-1.05126	0	0	0	0	0	0	0	-1.05126	0	0	0	0	0
ATP5L2	0	0	-0.308034	0	0	-0.828867	0	0	0	0	-0.308034	0	0	-0.828867	0	0
ATP5O	3.08991	0	0	-0.974297	0	0	0	1	0	0	0	-0.974297	0	0	0	0
ATP5S	0	-1.15951	0	4.32374	-1.8179	-0.913755	-0.456878	1	0	-1.15951	0	0	-1.8179	-0.913755	-0.456878	0
ATP5SL	-0.0140701	0	0	0	0	-1.62996	0	0	-1.26021	0	0	0	0	-1.62996	0	0
ATP6AP1	-1.55266	-0.856005	-0.850562	0	0	0	-0.425281	0	-1.55266	-1.26021	-0.850562	0	0	0	-0.425281	0
ATP6AP1L	0	-0.0698747	0	-0.276326	0	0	0	0	0	-0.0698747	0	-0.276326	0	0	0	0
ATP6AP2	0	-0.0698747	0	0	-0.484912	0	0	0	0	-0.0698747	0	0	-0.484912	0	0	0
ATP6V0A1	0	0	0	0	0	0.320136	0	0	0	0	0	0	0	0	0	0
ATP6V0A2	0	0	0	0	0	0	0	0	0	0	0	0	0	0	0	0
ATP6V0A4	0	0	-0.913755	0	0	0	0	0	0	0	-0.913755	0	0	0	0	0
ATP6V0B	0	0	-1.62996	0	-0.53936	0	0	0	0	0	-1.62996	0	-0.53936	0	0	0
ATP6V0C	0	-0.106401	0	0	0	-0.954397	0	0	0	-0.106401	0	0	0	-0.954397	0	0
ATP6V0D1	-0.210737	0	0	0	-1.1064	-0.456898	-0.105369	0	-0.210737	0	0	0	-1.1064	-0.456898	-0.105369	0
ATP6V0D2	0	-0.428329	-0.0698747	-0.0698747	-0.913755	-1.42833	-0.249102	0	0	-0.428329	-0.0698747	-0.0698747	-0.913755	-1.42833	-0.249102	0
ATP6V0E1	0	0	0	0	-1.01329	0	0	0	0	0	0	0	-1.01329	0	0	0
ATP6V0E2	-0.0323999	0	0	0	0	0	0	0	-0.0323999	0	0	0	0	0	0	0
ATP6V1A	0	-0.339061	0	0	0	-0.399182	0	0	0	-0.339061	0	0	0	-0.399182	0	0
ATP6V1B1	0	0	0	0	0	0	0	0	0	0	0	0	0	0	0	0
ATP6V1B2	-0.106401	-0.369435	0	0	0	0	0	0	-0.106401	-0.369435	0	0	0	0	0	0
ATP6V1C1	-0.428329	-0.784472	0	0	0	0	0	0	-0.428329	-0.784472	0	0	0	0	0	0
ATP6V1C2	0	0	0	1.11922	0	0	0	1	0	0	0	0	0	0	0	0
ATP6V1D	-0.591827	0	0	0	0	-0.106401	0	0	-0.591827	0	0	0	0	-0.106401	0	0
ATP6V1E1	0	0	0	0	0	1.05132	0	1	0	0	0	0	0	2.33341	0	1
ATP6V1E2	0	-0.106401	-0.80684	0	0	-0.17679	-0.0532003	0	0	-0.106401	-0.80684	0	0	-0.17679	-0.0532003	0
ATP6V1F	0	-1.59183	-1.2439	0	0	-0.512393	-0.256196	0	0	-1.59183	-1.2439	0	0	-0.512393	-0.256196	0
ATP6V1G1	-1.71521	0	0	0	0	0	0	0	-1.71521	0	0	0	0	0	0	0
ATP6V1G2	-1.19386	0	0	0	0	0	0	0	-1.19386	0	0	0	0	0	0	0
ATP6V1G3	0	0	0	0	-1.38439	-1.42833	0	0	0	0	0	0	-1.38439	-1.42833	0	0
ATP6V1H	0	0	0	-0.276326	0	-0.642453	0	0	0	0	0	-0.276326	0	-0.642453	0	0
ATP7A	0	0	-1.59183	0	0	0	0	0	0	0	-1.59183	0	0	0	0	0
ATP7B	-0.276326	0	0	0	0	0	0	0	-0.276326	0	0	0	0	0	0	0
ATP8A1	1.50917	0	0	0	0	-0.591827	0	1	0	0	0	0	0	-0.591827	0	0
ATP8A2	0	0	0	0.607017	0	-0.456898	0	0	0	0	0	0	0	-0.456898	0	0
ATP8B1	0	0	0	0	NA	NA	0	0	0	0	0	0	NA	NA	0	0
ATP8B2	0	0	-0.142024	0	-0.0323999	0	0	0	0	0	-0.142024	0	-0.0323999	0	0	0
ATP8B3	0	0	-0.80684	0	-0.954397	0	0	0	0	0	-0.80684	0	-0.954397	0	0	0
ATP8B4	-1.22742	-0.17679	0	0	0	0	0	0	-1.22742	-0.17679	0	0	0	0	0	0
ATP9A	0	0	-1.85056	-1.12432	0	0	0	0	0	0	-1.85056	-1.12432	0	0	0	0
ATP9B	0	0	0	0	-0.761752	0	0	0	0	0	0	0	-0.761752	0	0	0
ATPAF1	0	0	0	0	0	0	0	0	0	0	0	0	0	0	0	0
ATPAF2	-0.591827	0	-0.428329	0	0	0	0	0	-0.591827	0	-0.428329	0	0	0	0	0
ATPBD4	0	-0.369435	0	-1.39918	0	0	0	0	0	-0.369435	0	-1.39918	0	0	0	0
ATPIF1	-1.48491	0	0	0	0	0	0	0	-1.48491	0	0	0	0	0	0	0
ATR	-1.35433	0	0	0	0	0	0	0	-1.35433	0	0	0	0	0	0	0
ATRAID	-1.73867	-0.93422	0	0	-0.617362	0	-0.308681	0	-1.73867	-0.93422	0	0	-0.617362	0	-0.308681	0
ATRIP	-0.456898	0	0	-0.512393	0	0	0	0	-0.456898	0	0	-0.512393	0	0	0	0
ATRN	0	-0.738669	-0.591827	0	-1.22742	-0.243904	-0.417866	0	0	-0.738669	-0.591827	0	-1.22742	-0.243904	-0.417866	0
ATRNL1	0	0	0	0	0	0	0	0	0	0	0	0	0	0	0	0
ATRX	-1.66712	0	0	0	0	0	0	0	-1.66712	0	0	0	0	0	0	0
ATXN1	0	-1.14202	0	0	0	0	0	0	0	-1.14202	0	0	0	0	0	0
ATXN10	0	-0.106401	0	0	0	0	0	0	0	-0.106401	0	0	0	0	0	0
ATXN1L	0	0	0	0	0	0	0	0	0	0	0	0	0	0	0	0
ATXN2	0	-1.35433	-0.0698747	0	0	0	0	0	0	-1.35433	-0.0698747	0	0	0	0	0
ATXN2L	0	0	-0.80684	0	0	0	0	0	0	0	-0.80684	0	0	0	0	0
ATXN3	0	0	0	0	0	0	0	0	0	0	0	0	0	0	0	0
ATXN3L	-0.667115	-0.106401	0	-0.0323999	0	0	-0.0162	0	-0.667115	-0.106401	0	-0.0323999	0	0	-0.0162	0
ATXN7	0	-0.892997	-0.993926	0	0	0	0	0	0	-0.892997	-0.993926	0	0	0	0	0
ATXN7L1	-0.691363	0	-0.871935	-0.484912	0	0	-0.242456	0	-0.691363	0	-0.871935	-0.484912	0	0	-0.242456	0
ATXN7L2	0	0	0	-0.399182	0	0	0	0	0	0	0	-0.399182	0	0	0	0
ATXN7L3	0	0	0	0	0	-1.12432	0	0	0	0	0	0	0	-1.12432	0	0
ATXN7L3B	-0.484912	0	0	-1.12432	-0.243904	0	-0.121952	0	-0.484912	0	0	-1.12432	-0.243904	0	-0.121952	0
AUH	-0.428329	0	0	0	-0.210737	0	0	0	-0.428329	0	0	0	-0.210737	0	0	0
AUNIP	0	0	0	0	-0.80684	-1.51239	0	0	0	0	0	0	-0.80684	-1.51239	0	0
AUP1	-1.19386	-1.12432	0	0	0	0	0	0	-1.19386	-1.12432	0	0	0	0	0	0
AURKA	0	0	0	0	0	-0.80684	0	0	0	0	0	0	0	-0.80684	0	0
AURKAIP1	0	0	0	0	0	0	0	0	0	0	0	0	0	0	0	0
AURKB	0	0	-0.399182	0	0	0	0	0	0	0	-0.399182	0	0	0	0	0
AURKC	-0.617362	0	-0.0323999	0	0	0	0	0	-0.617362	0	-0.0323999	0	0	0	0	0
AUTS2	7.41793	0	0	-1.29227	0	0	0	1	-0.399182	0	0	-1.29227	0	0	0	0
AVEN	0	0	-0.308034	0	-0.428329	-0.369435	-0.154017	0	0	0	-0.308034	0	-0.428329	-0.369435	-0.154017	0
AVIL	-0.0698747	0	-1.67929	-0.93422	0	0	-0.0349373	0	-0.0698747	0	-1.67929	-0.93422	0	0	-0.0349373	0
AVL9	-0.512393	0	0	0	0	0	0	0	-0.512393	0	0	0	0	0	0	0
AVP	0	0	-0.0691982	0	0	-0.80684	0	0	0	0	-0.974297	0	0	-0.80684	0	0
AVPI1	0	0	0	0	0	0	0	0	0	0	0	0	0	0	0	0
AVPR1A	-0.210737	0	-0.828867	0	-0.850562	0	-0.105369	0	-0.210737	0	-0.828867	0	-0.850562	0	-0.105369	0
AVPR1B	0	0	-1.1064	0	0	0	0	0	0	0	-1.1064	0	0	0	0	0
AVPR2	0	-0.484912	0	-0.617362	-1.06987	-0.17679	-0.330851	0	0	-0.484912	0	-0.617362	-1.06987	-0.17679	-0.330851	0
AWAT1	0	0	-0.667115	-0.308034	0	-1.893	-0.154017	0	0	0	-0.667115	-0.308034	0	-1.893	-0.154017	0
AWAT2	0.50917	-0.565832	0	0	0	-0.80684	0	0	0	-0.565832	0	0	0	-0.80684	0	0
AXDND1	0	0	-1.08825	0	2.46418	0.158088	0	1	0	0	-1.08825	0	0	-0.993926	0	0
AXIN1	0	0	0	0	0	0	0	0	0	0	0	0	0	0	0	0
AXIN2	1.48617	0	0	0	0	-0.210737	0	1	-0.456898	0	0	0	0	-0.210737	0	0
AXL	0	0	-0.484912	-0.369435	0	0	0	0	0	0	-0.484912	-0.369435	0	0	0	0
AZGP1	-0.871935	-1.08825	-0.106401	-0.0480713	0	0	-0.0772359	0	-0.871935	-1.08825	-0.106401	-0.339061	0	0	-0.222731	0
AZI1	0.431168	0	0	0	0	0	0	0	0	0	0	0	0	0	0	0
AZI2	0	2.69865	-0.667115	-0.512393	0	0	0	1	0	0	-0.667115	-0.512393	0	0	0	0
AZIN1	0	0	0	-0.243904	0	0	0	0	0	0	0	-0.243904	0	0	0	0
AZU1	0	3.47718	0	-1.55266	0	0	0	1	0	0	0	-1.55266	0	0	0	0
B2M	-1.61736	0	0	0	0	0	0	0	-1.61736	0	0	0	0	0	0	0
B3GALNT1	0	0	0.635468	0	-0.484912	0	0	0	0	0	-0.210737	0	-0.484912	0	0	0
B3GALNT2	-0.617362	0	0	0	0	0	0	0	-0.617362	0	0	0	0	0	0	0
B3GALT1	-0.456898	0	0	0	0	-0.210737	0	0	-0.456898	0	0	0	0	-0.210737	0	0
B3GALT2	0	-1.67929	-0.308034	-1.0324	-1.09785	-0.243904	-0.670217	0	0	-1.67929	-0.308034	-1.0324	-1.90341	-0.243904	-0.670217	0
B3GALT4	0	0	-0.565832	0	0	-0.591827	0	0	0	0	-0.565832	0	0	-0.591827	0	0
B3GALT5	0	-1.14202	0	-0.0698747	0	0	0	0	0	-1.14202	0	-0.0698747	0	0	0	0
B3GALT6	0	-2.19386	-1.08825	0	0	-0.106401	-0.0532003	0	0	-2.19386	-1.08825	0	0	-0.106401	-0.0532003	0
B3GALTL	0	0	0	0	0	0	0	0	0	0	0	0	0	0	0	0
B3GAT1	0	-1.39918	0	0	-0.276326	-0.738669	-0.138163	0	0	-1.39918	0	0	-0.276326	-0.738669	-0.138163	0
B3GAT2	0	0	0	0	0	0	0	0	0	0	0	0	0	0	0	0
B3GAT3	0	-0.784472	0	-0.0323999	0	0	0	0	0	-0.784472	0	-0.0323999	0	0	0	0
B3GNT1	-1.08825	0	-0.207728	0	-0.210737	0	-0.103864	0	-1.08825	0	-0.276326	0	-0.210737	0	-0.105369	0
B3GNT2	0	-1.17679	0	0	0	0	0	0	0	-1.17679	0	0	0	0	0	0
B3GNT3	0	0	0	2.20766	0	0	0	1	0	0	0	0	0	0	0	0
B3GNT4	0	-1.0324	-0.0323999	0	-0.691363	0	-0.0162	0	0	-1.0324	-0.0323999	0	-0.691363	0	-0.0162	0
B3GNT5	0	0	0	0	0	-0.484912	0	0	0	0	0	0	0	-0.484912	0	0
B3GNT6	2.79002	0	0	0	0	-0.142024	0	1	0	0	0	0	0	-0.142024	0	0
B3GNT7	0	0	0	0	0	0	0	0	0	0	0	0	0	0	0	0
B3GNT8	0	0	0	0	0	0	0	0	0	0	0	0	0	0	0	0
B3GNT9	0	0	0	0	0	0	0	0	0	0	0	0	0	0	0	0
B3GNTL1	0	-1.36943	10.8796	-0.738669	0	0	0	1	0	-1.36943	0.11849	-0.738669	0	0	0	0
B4GALNT1	0	0	0	0	-0.71521	0	0	0	0	0	0	0	-0.71521	0	0	0
B4GALNT2	0	-1.33906	0	0	0	0	0	0	0	-1.33906	0	0	0	0	0	0
B4GALNT3	0	0	-0.369435	0	0	0	0	0	0	0	-0.195677	0	0	0	0	0
B4GALNT4	0	-1.22742	1.85647	0	0	0	0	1	0	-1.22742	-1.32363	0	0	0	0	0
B4GALT1	-0.281524	-0.80684	0	0	0	0	0	0	-0.512393	-0.80684	0	0	0	0	0	0
B4GALT2	0	0	-1.91376	0	-0.17679	0	0	0	0	0	-1.91376	0	-0.17679	0	0	0
B4GALT3	0	0	0	-0.0698747	-0.913755	0	0	0	0	0	0	-0.0698747	-0.913755	0	0	0
B4GALT4	0	-2.0606	-1.8179	1.4707	-0.80684	-1.35433	-1.08058	1	0	-2.0606	-1.8179	0	-0.80684	-1.35433	-1.08058	0
B4GALT5	-1.38439	0	-1.52594	3.03383	0	0	0	1	-1.38439	0	-1.52594	0	0	0	0	0
B4GALT6	0	0	0.168133	0	-1.56583	0	0	0	0	0	0	0	-1.56583	0	0	0
B4GALT7	-0.913755	0	0	-0.369435	0	-0.428329	-0.184717	0	-0.913755	0	0	-0.369435	0	-0.428329	-0.184717	0
B9D1	-0.691363	-0.276326	0	-0.106401	-0.428329	-0.0323999	-0.191363	0	-0.691363	-0.276326	0	-0.106401	-0.428329	-0.0323999	-0.191363	0
B9D2	-1.10819	0	-0.243904	0	-0.210737	0	-0.105369	0	-1.33906	0	-0.243904	0	-0.210737	0	-0.105369	0
BAALC	0	0	-0.738243	-0.339061	-0.642453	0	-0.169531	0	0	0	-0.80684	-0.339061	-0.642453	0	-0.169531	0
BAAT	-1.05126	0	0	-0.484912	0	0	0	0	-1.05126	0	0	-0.484912	0	0	0	0
BABAM1	-1.26021	0	0.805563	0	-0.210737	0	0	0	-1.26021	0	0	0	-0.210737	0	0	0
BACE1	-0.17679	0	-1.05126	-0.993926	-0.512393	-0.591827	-0.55211	0	-0.17679	0	-1.05126	-0.993926	-0.512393	-0.591827	-0.55211	0
BACE2	-0.80684	0	-0.428329	0	0	0	0	0	-0.80684	0	-0.428329	0	0	0	0	0
BACH1	0	-0.428329	0	0	0	0	0	0	0	-0.428329	0	0	0	0	0	0
BACH2	1.37672	0	0	0	0	-1.7957	0	1	0	0	0	0	0	-1.7957	0	0
BAD	0	0	-0.0323999	0	0	0	0	0	0	0	-0.0323999	0	0	0	0	0
BAG1	0	-1.15951	0	0	0	0	0	0	0	-1.15951	0	0	0	0	0	0
BAG2	-0.80684	0	0	-0.892997	-1.21074	0	-0.40342	0	-0.80684	0	0	-0.892997	-1.21074	0	-0.40342	0
BAG3	0	-0.276326	0	-0.565832	0	0	0	0	0	-0.276326	0	-0.565832	0	0	0	0
BAG4	0	0	-1.86129	0	-0.369435	0	0	0	0	0	-1.86129	0	-0.369435	0	0	0
BAG5	0	0	0	0	0	0	0	0	0	0	0	0	0	0	0	0
BAG6	0	0	0	0	0.102545	0	0	0	0	0	0	0	0	0	0	0
BAGE	-2.08825	0	0	0.320136	0	0	0	0	-2.08825	0	0	0	0	0	0	0
BAGE2	0	0	0	-0.17679	0.0685975	-0.53936	0	0	0	0	0	-0.17679	0	-0.53936	0	0
BAGE3	-0.974297	0	0	0	0	-0.691363	0	0	-0.974297	0	0	0	0	-0.691363	0	0
BAGE4	-1.26021	0	0	0	0	-0.106401	0	0	-1.26021	0	0	0	0	-0.106401	0	0
BAGE5	-1.29227	0	-0.0323999	0	-0.339061	-0.53936	-0.185731	0	-1.29227	0	-0.0323999	0	-0.339061	-0.53936	-0.185731	0
BAHCC1	0	0	0	0	0	0	0	0	0	0	0	0	0	0	0	0
BAHD1	0	0	0	0	0	0	0	0	0	0	0	0	0	0	0	0
BAI1	0	-0.512393	-0.399182	0	0	-0.243904	-0.121952	0	0	-0.512393	-0.399182	0	0	-0.243904	-0.121952	0
BAI2	0	-0.308034	0	0	0	0	0	0	0	-0.308034	0	0	0	0	0	0
BAI3	0	-0.210737	-1.22742	0	-0.71521	0	-0.105369	0	0	-0.210737	-1.22742	0	-0.71521	0	-0.105369	0
BAIAP2	0	0	-1.05126	0	0	-0.0492986	0	0	0	0	-1.05126	0	0	-0.369435	0	0
BAIAP2L1	0	0	-0.428329	0	0	-0.0323999	0	0	0	0	-0.428329	0	0	-0.0323999	0	0
BAIAP2L2	-1.15951	0	-0.80684	0	-0.642453	0	-0.321227	0	-1.15951	0	-0.80684	0	-0.642453	0	-0.321227	0
BAIAP3	0	0	-0.642453	0	0	0	0	0	0	0	-0.642453	0	0	0	0	0
BAK1	0.881824	-0.142024	-0.0698747	-0.428329	0	0	-0.0349373	0	-1.96438	-0.142024	-0.0698747	-0.428329	0	0	-0.10595	0
BAMBI	-0.591827	0	0	0	0	0.452108	0	0	-0.591827	0	0	0	0	-1.66712	0	0
BANF1	-2.08825	-0.339061	-0.0323999	-0.0323999	0	0	-0.0323999	0	-2.08825	-0.339061	-0.0323999	-0.0323999	0	0	-0.0323999	0
BANF2	-0.484912	0	-1.22742	0	0	-0.456898	-0.228449	0	-0.484912	0	-1.22742	0	0	-0.456898	-0.228449	0
BANK1	0	0	0	-0.484912	0	0	0	0	0	0	0	-0.484912	0	0	0	0
BANP	0	-0.954397	-0.276326	-0.308034	0	0	-0.138163	0	0	-0.942911	-0.276326	-0.308034	0	0	-0.138163	0
BAP1	0	0	0	0	0	0	0	0	0	0	0	0	0	0	0	0
BARD1	0	0	-0.308034	0	0	-0.276326	0	0	0	0	-0.308034	0	0	-0.276326	0	0
BARHL1	0	0	0	0	0	-0.0323999	0	0	0	0	0	0	0	-0.0323999	0	0
BARHL2	0	0	-0.428329	0	-1.2439	0	0	0	0	0	-0.428329	0	-1.2439	0	0	0
BARX1	0	0	0	-0.399182	0	0	0	0	0	0	0	-0.399182	0	0	0	0
BARX2	0	-0.0698747	0	0	-0.142024	0	0	0	0	-0.0698747	0	0	-0.142024	0	0	0
BASP1	-0.243904	0	0	-0.276326	0	0	0	0	-0.243904	0	0	-0.276326	0	0	0	0
BATF	-0.761752	0	0	0	0	0	0	0	-0.761752	0	0	0	0	0	0	0
BATF2	0	0	-0.591827	0	0	1.11922	0	1	0	0	-0.591827	0	0	0	0	0
BATF3	-0.142024	0	0	0	0	0	0	0	-0.142024	0	0	0	0	0	0	0
BAX	0	-0.871935	-0.308034	-0.0698747	-1.33906	0	-0.188955	0	0	-0.871935	-0.308034	-0.0698747	-1.33906	0	-0.188955	0
BAZ1A	-0.428329	-1.32363	0	-0.993926	0	0	-0.214164	0	-0.428329	-1.32363	0	-0.993926	0	0	-0.214164	0
BAZ1B	-1.893	0	0	0	-0.106401	0	0	0	-1.893	0	0	0	-0.106401	0	0	0
BAZ2A	0	-0.892997	0	-0.428329	-0.308034	-0.591827	-0.368182	0	0	-0.892997	0	-0.428329	-0.308034	-0.591827	-0.368182	0
BAZ2B	0	0	0	0	-0.0698747	-0.484912	0	0	0	0	0	0	-0.0698747	-0.484912	0	0
BBC3	-0.53936	0	0	-0.71521	0	0	0	0	-0.53936	0	0	-0.71521	0	0	0	0
BBIP1	0	-0.0323999	0	-0.428329	0	0	0	0	0	-0.0323999	0	-0.428329	0	0	0	0
BBOX1	0	0	1.18407	-0.369435	0	0	0	1	0	0	0	-0.369435	0	0	0	0
BBS1	0	-0.142024	0	0	0	0	0	0	0	-0.142024	0	0	0	0	0	0
BBS10	-0.0698747	0	0	0	0	-0.308034	0	0	-0.0698747	0	0	0	0	-0.308034	0	0
BBS12	0	0	-0.243904	-1.05126	-0.784472	0	-0.121952	0	0	0	-0.243904	-1.05126	-0.784472	0	-0.121952	0
BBS2	-0.761752	0	0	0	0	-0.339061	0	0	-0.761752	0	0	0	0	-0.339061	0	0
BBS4	0	-1.17679	0	-0.642453	0	0	0	0	0	-1.17679	0	-0.642453	0	0	0	0
BBS5	0	0	0	0	0	-0.53936	0	0	0	0	0	0	0	-0.53936	0	0
BBS7	0	0	0	0.191368	0	-0.210737	0	0	0	0	0	-0.0698747	0	-0.210737	0	0
BBS9	0	0	0	0	0	0	0	0	0	0	0	0	0	0	0	0
BBX	0	0	-0.617362	0	0	0	0	0	0	0	-0.617362	0	0	0	0	0
BCAM	0	-0.428329	0	0	0	0	0	0	0	-0.428329	0	0	0	0	0	0
BCAN	0	-0.993926	0	0	0	0	0	0	0	-0.993926	0	0	0	0	0	0
BCAP29	1.27514	0	0	0	0	0	0	1	-0.308034	0	0	0	0	0	0	0
BCAP31	0	0	0	0	0	0	0	0	0	0	0	0	0	0	0	0
BCAR1	0	0	0	0	0	0	0	0	0	0	0	0	0	0	0	0
BCAR3	0	0	0	-0.276326	-0.106401	-0.142024	-0.0532003	0	0	0	0	-0.276326	-0.106401	-0.142024	-0.0532003	0
BCAS1	0	1.16813	-0.108192	0	0	0.998208	0	1	0	0	-1.01329	0	0	0	0	0
BCAS2	0	-0.106401	-0.667115	0	0	0	0	0	0	-0.106401	-0.667115	0	0	0	0	0
BCAS3	-0.617362	-0.142024	0	-1.65484	-0.691363	0	-0.379693	0	-0.617362	-0.142024	0	-1.65484	-0.691363	0	-0.379693	0
BCAS4	0	0	0	0	-1.8179	-0.52323	0	0	0	0	0	0	-1.8179	-0.591827	0	0
BCAT1	0	0	0	-0.828867	0	-0.308034	0	0	0	0	0	-0.828867	0	-0.308034	0	0
BCAT2	0	0	-0.828867	0	0	0	0	0	0	0	-0.828867	0	0	0	0	0
BCCIP	0	-1.33906	0	-0.0698747	0	0	0	0	0	-1.33906	0	-0.0698747	0	0	0	0
BCDIN3D	0	0	0	0	0	-0.591827	0	0	0	0	0	0	0	-0.591827	0	0
BCHE	0	0	0	0	0.45764	-0.691363	0	0	0	0	0	0	0	-0.691363	0	0
BCKDHA	0.866273	-1.57889	0	-0.300837	0	0	0	0	-0.617362	-1.57889	0	-0.369435	0	0	-0.184717	0
BCKDHB	0	0	-0.276326	-0.0323999	0	0	0	0	0	0	-0.276326	-0.0323999	0	0	0	0
BCKDK	0	-0.276326	-1.17679	-0.142024	0	-0.369435	-0.209175	0	0	-0.276326	-1.17679	-0.142024	0	-0.369435	-0.209175	0
BCL10	0	0	0	0	0	0.404201	0	0	0	0	0	0	0	0	0	0
BCL11A	0	0	-0.591827	0	0	0	0	0	0	0	-0.591827	0	0	0	0	0
BCL11B	0	0	0	-1.19386	0	0	0	0	0	0	0	-1.19386	0	0	0	0
BCL2	0	0	0	0	0	0	0	0	0	0	0	0	0	0	0	0
BCL2A1	0	0	0	0	0	0	0	0	0	0	0	0	0	0	0	0
BCL2L1	-0.0323999	1.30897	0	-0.850562	-1.59183	0	-0.0162	1	-0.0323999	-1.19386	0	-0.850562	-1.59183	0	-0.441481	0
BCL2L10	0	0	0	0	0	-0.828867	0	0	0	0	0	0	0	-0.828867	0	0
BCL2L11	0	-0.0698747	0	0	0	0	0	0	0	-0.0698747	0	0	0	0	0	0
BCL2L12	-0.71521	0	-0.369435	0	0	-0.308034	-0.154017	0	-0.71521	0	-0.369435	0	0	-0.308034	-0.154017	0
BCL2L13	-0.456898	-0.17679	0	0	0	0	0	0	-0.456898	-0.17679	0	0	0	0	0	0
BCL2L14	0	-0.142024	0	0	-0.53936	0	0	0	0	-0.142024	0	0	-0.53936	0	0	0
BCL2L15	0.79665	-1.67929	0	0	-0.0698747	0	0	0	-0.339061	-1.67929	0	0	-0.0698747	0	-0.0349373	0
BCL2L2	-1.12432	0	0	-0.828867	0	0	0	0	-1.12432	0	0	-0.828867	0	0	0	0
BCL2L2-PABPN1	0	0	-0.617362	0	0	0	0	0	0	0	-0.617362	0	0	0	0	0
BCL3	-0.0698747	-0.142024	-0.0698747	0	0	-0.761752	-0.0698747	0	-0.0698747	-0.142024	-0.0698747	0	0	-0.761752	-0.0698747	0
BCL6	-0.565832	0	0	0	0	-0.913755	0	0	-0.565832	0	0	0	0	-0.913755	0	0
BCL6B	-0.276326	-0.53936	0	0	-0.738669	0	-0.138163	0	-0.276326	-0.53936	0	0	-0.738669	0	-0.138163	0
BCL7A	1.46604	0	0	0	0	-1.4569	0	1	-0.276326	0	0	0	0	-1.4569	0	0
BCL7B	0	-0.484912	-0.339061	0	0	0	0	0	0	-0.484912	-0.339061	0	0	0	0	0
BCL7C	0	0	0	0	-1.55266	0	0	0	0	0	0	0	-1.55266	0	0	0
BCL9	0	0	-0.667115	-0.828867	0	0	0	0	0	0	-0.667115	-0.828867	0	0	0	0
BCL9L	0	0	0	-0.106401	0	0	0	0	0	0	0	-0.106401	0	0	0	0
BCLAF1	0	-0.53936	0	-0.93422	-0.308034	0	-0.154017	0	0	-0.53936	0	-0.93422	-0.308034	0	-0.154017	0
BCMO1	-1.30803	-1.39918	0	0	-0.0698747	0	-0.0349373	0	-1.30803	-1.39918	0	0	-0.0698747	0	-0.0349373	0
BCO2	0	0	-0.913755	0	0	0	0	0	0	0	-0.913755	0	0	0	0	0
BCOR	0	0	5.97335	0	-0.591827	0	0	1	0	0	-1.62996	0	-0.591827	0	0	0
BCORL1	0	0	-1.21074	1.80556	0	0	0	1	0	0	-1.21074	0	0	0	0	0
BCR	0	0.863793	0	0	1.36985	0	0	1	0	-1.06987	0	0	-0.591827	0	0	0
BCS1L	0	0	-0.484912	0	0	0	0	0	0	0	-0.484912	0	0	0	0	0
BDH1	0	0	0	-1.06987	0	0.0685975	0	0	0	0	0	-1.06987	0	0	0	0
BDH2	0	0	-0.106401	0	0.102545	0	0	0	0	0	-0.106401	0	0	0	0	0
BDKRB1	0	0	-0.828867	0	0	0	0	0	0	0	-0.828867	0	0	0	0	0
BDKRB2	0	0	0	0	0	0	0	0	0	0	0	0	0	0	0	0
BDNF	-1.01329	0	-1.75026	-0.591827	0	0	-0.295914	0	-1.01329	0	-1.75026	-0.591827	0	0	-0.295914	0
BDP1	-1.30803	0	0	-0.0698747	-0.369435	-1.4569	-0.219655	0	-1.30803	0	0	-0.0698747	-0.369435	-1.4569	-0.219655	0
BEAN1	-2.26829	0	-0.53936	0.871049	-0.106401	0	-0.0532003	0	-2.26829	0	-0.53936	-0.913755	-0.106401	0	-0.32288	0
BECN1	0	0	-0.369435	-0.399182	0	-0.888411	-0.184717	0	0	0	-0.369435	-0.399182	0	-1.08825	-0.184717	0
BEGAIN	0	0	-0.895199	0	0	0	0	0	0	0	-1.2439	0	0	0	0	0
BEND2	-1.71521	0	-0.80684	0	0	0	0	0	-1.71521	0	-0.80684	0	0	0	0	0
BEND3	-0.0323999	-0.565832	0	0	0.805563	-1.1064	-0.0162	0	-0.0323999	-0.565832	0	0	0	-1.1064	-0.0162	0
BEND4	0	-0.17679	0	0	0	0	0	0	0	-0.17679	0	0	0	0	0	0
BEND5	-0.691363	0	-1.21074	-0.892997	0	0	-0.345682	0	-0.691363	0	-1.21074	-0.892997	0	0	-0.345682	0
BEND6	0	-0.0698747	0	-1.14202	-0.871935	0	-0.0349373	0	0	-0.0698747	0	-1.14202	-0.871935	0	-0.0349373	0
BEND7	-0.591827	1.69436	0	0	0	0	0	1	-0.591827	-0.210737	0	0	0	0	0	0
BEST1	-0.642453	-1.39918	0	0	0	0	0	0	-0.642453	-1.39918	0	0	0	0	0	0
BEST2	0	0	0	0	-1.0324	0	0	0	0	0	0	0	-1.0324	0	0	0
BEST3	0	0	0	-0.369435	0	3.49007	0	1	0	0	0	-0.369435	0	-0.761752	0	0
BEST4	-1.82887	0	-0.210737	0	0	-1.06987	-0.105369	0	-1.82887	0	-0.210737	0	0	-1.06987	-0.105369	0
BET1	0	-0.0698747	-1.69136	0	0	-0.784472	-0.0349373	0	0	-0.0698747	-1.69136	0	0	-0.784472	-0.0349373	0
BET1L	0	0	-1.52594	0	0	0	0	0	0	0	-1.52594	0	0	0	0	0
BET3L	0	0	-0.0698747	0	0	0	0	0	0	0	-0.0698747	0	0	0	0	0
BEX1	-0.80684	-1.05126	2.11091	0	0	-0.565832	-0.282916	1	-0.80684	-1.05126	0	0	0	-0.565832	-0.282916	0
BEX2	-0.642453	-0.308034	0	0	0	0	0	0	-0.642453	-0.308034	0	0	0	0	0	0
BEX4	0	-0.0323999	0	0	0	0	0	0	0	-0.0323999	0	0	0	0	0	0
BEX5	0	0	0	-1.59183	0	0	0	0	0	0	0	-1.59183	0	0	0	0
BFAR	-1.26021	0	0	0	0	-1.44268	0	0	-1.26021	0	0	0	0	-1.44268	0	0
BFSP1	0	0	0	0	0	0	0	0	0	0	0	0	0	0	0	0
BFSP2	0	-0.456898	-0.276326	0	0	0	0	0	0	-0.456898	-0.276326	0	0	0	0	0
BGLAP	0	0	-0.53936	0	0	0	0	0	0	0	-0.53936	0	0	0	0	0
BGN	-1.82887	0	0	0	0	-0.308034	0	0	-1.82887	0	0	0	0	-0.308034	0	0
BHLHA15	0	0	-0.243904	-0.369435	0	0	0	0	0	0	-0.243904	-0.369435	0	0	0	0
BHLHA9	0	-1.21074	-0.0698747	0	0	0	0	0	0	-1.21074	-0.0698747	0	0	0	0	0
BHLHB9	-0.210737	0	0	0	0	-1.06987	0	0	-0.210737	0	0	0	0	-1.06987	0	0
BHLHE22	-0.308034	0	-0.784472	0	0	0	0	0	-0.308034	0	-0.784472	0	0	0	0	0
BHLHE40	-1.01329	0	-0.954397	-0.456898	0	0	-0.228449	0	-1.01329	0	-0.954397	-0.456898	0	0	-0.228449	0
BHLHE41	0	0	0	0	0	0	0	0	0	0	0	0	0	0	0	0
BHMT	0	0	0.538927	0.197616	-0.761752	0	0	0	0	0	-0.512393	-0.954397	-0.761752	0	-0.256196	0
BHMT2	0	-0.428329	-2.0324	-1.12432	-0.210737	0	-0.319533	0	0	-0.428329	-2.0324	-1.12432	-0.210737	0	-0.319533	0
BICC1	0	0	0	0	0	-0.142024	0	0	0	0	0	0	0	-0.142024	0	0
BICD1	0	-0.369435	-1.19386	0	0	0	0	0	0	-0.369435	-1.19386	0	0	0	0	0
BICD2	-0.0323999	-1.7957	-0.617362	0	0	-0.369435	-0.200917	0	-0.0323999	-1.7957	-0.617362	0	0	-0.369435	-0.200917	0
BID	-0.276326	0	-0.738669	-0.369435	-1.06987	0	-0.32288	0	-0.276326	0	-0.738669	1.1686	-1.06987	0	-0.138163	1
BIK	0	0	0	0	0	-1.36943	0	0	0	0	0	0	0	-1.36943	0	0
BIN1	0	-0.648761	0	0	-0.71521	-0.243904	-0.121952	0	0	-1.1064	0	0	-0.71521	-0.243904	-0.121952	0
BIN2	1.94525	-0.80684	0	-0.456898	0	-0.276326	-0.138163	1	-1.51239	-0.80684	0	-0.456898	0	-0.276326	-0.366612	0
BIN3	0	0	0	-1.51239	0	-1.22742	0	0	0	0	0	-1.51239	0	-1.22742	0	0
BIRC2	0	0	0	0	0	-1.35433	0	0	0	0	0	0	0	-1.35433	0	0
BIRC3	0	0	0	0	0	-1.17679	0	0	0	0	0	0	0	-1.17679	0	0
BIRC5	0	0	0	0	-0.369435	0	0	0	0	0	0	0	-0.369435	0	0	0
BIRC6	-1.48491	-0.761752	-1.36943	0	0	-0.828867	-0.795309	0	-1.48491	-0.761752	-1.36943	0	0	-0.828867	-0.795309	0
BIRC7	-0.913755	0	0	0	0	0	0	0	-0.913755	0	0	0	0	0	0	0
BIRC8	-0.667115	0	0	1.80556	0	0	0	1	-0.667115	0	0	0	0	0	0	0
BIVM	-0.369435	0	-0.53936	0	0	0	0	0	-0.369435	0	-0.53936	0	0	0	0	0
BIVM-ERCC5	-0.53936	0	0	-0.784472	0	0	0	0	-0.53936	0	0	-0.784472	0	0	0	0
BLCAP	0	0	-2.41383	0	-1.06987	0	0	0	0	0	-2.41383	0	-1.06987	0	0	0
BLID	-1.01329	-0.738669	-0.142024	-1.61736	-0.850562	-0.0698747	-0.794615	0	-1.01329	-0.738669	-0.142024	-1.61736	-0.850562	-0.0698747	-0.794615	0
BLK	-0.80684	0	0	0	0	0	0	0	-0.80684	0	0	0	0	0	0	0
BLM	-2.12432	0	0	0	0	0	0	0	-2.12432	0	0	0	0	0	0	0
BLMH	0	-1.21074	0	0	0	0	0	0	0	-1.21074	0	0	0	0	0	0
BLNK	0	0	-0.892997	0	-0.850562	0	0	0	0	0	-0.892997	0	-0.850562	0	0	0
BLOC1S1	0	-0.71521	0	-0.0698747	0	-1.29227	-0.0349373	0	0	-0.71521	0	-0.0698747	0	-1.29227	-0.0349373	0
BLOC1S2	0	0	0	0	-0.738669	-0.339061	0	0	0	0	0	0	-0.738669	-0.339061	0	0
BLOC1S3	-0.308034	0	0	0	0	0	0	0	-0.308034	0	0	0	0	0	0	0
BLOC1S4	0	0	0	0	0	-0.456898	0	0	0	0	0	0	0	-0.456898	0	0
BLOC1S5	0	0	0	0	0	-0.0323999	0	0	0	0	0	0	0	-0.0323999	0	0
BLOC1S6	-1.08825	0	0	0	-0.617362	0	0	0	-1.08825	0	0	0	-0.617362	0	0	0
BLVRA	0	-1.0324	0	-0.428329	-0.871935	0	-0.214164	0	0	-1.0324	0	-0.428329	-0.871935	0	-0.214164	0
BLVRB	0	-0.512393	0	0	0	0	0	0	0	-0.512393	0	0	0	0	0	0
BLZF1	-0.399182	-0.993926	0	0	0	5.19984	0	1	-0.399182	-0.993926	0	0	0	0	0	0
BMF	0	0	0	0	0	0	0	0	0	0	0	0	0	0	0	0
BMI1	-0.691363	0	0	0.682354	0	0	0	0	-0.691363	0	0	-0.993926	0	0	0	0
BMP1	-0.761752	0	0	0	-0.276326	0	0	0	-0.761752	0	0	0	-0.276326	0	0	0
BMP10	0	0	-0.71521	3.90676	0	-0.17679	0	1	0	0	-0.71521	-0.17679	0	-0.17679	-0.0883949	0
BMP15	-0.463287	-0.684981	-0.188363	0	0	0	-0.0941813	0	-0.565832	-1.2439	2.03463	0	0	0	0	1
BMP2	0	-0.617362	-1.76175	-0.428329	0	-1.0324	-0.522846	0	0	-0.617362	-1.76175	-0.428329	0	-1.0324	-0.522846	0
BMP2K	-0.53936	-0.828867	0	0	-1.22742	0	-0.26968	0	-0.53936	-0.828867	0	0	-1.22742	0	-0.26968	0
BMP3	-0.642453	0	0	0	-0.784472	0	0	0	-0.642453	0	0	0	-0.784472	0	0	0
BMP4	0	0	0	0	-1.8825	-0.142024	0	0	0	0	0	0	-1.8825	-0.142024	0	0
BMP5	4.32796	0	0	0	0	0	0	1	-0.93422	0	0	0	0	0	0	0
BMP6	0	0.826027	0	-0.17679	0	0	0	0	0	0	0	-0.17679	0	0	0	0
BMP7	-2.0324	0	0	0	0	0	0	0	-2.0324	0	0	0	0	0	0	0
BMP8A	0	0	0	0	0	-1.47097	0	0	0	0	0	0	0	-1.47097	0	0
BMP8B	0	0	0	0	0	0	0	0	0	0	0	0	0	0	0	0
BMPER	0	0	-0.954397	-0.456898	-0.0323999	0	-0.0162	0	0	0	-0.954397	-0.456898	-0.0323999	0	-0.0162	0
BMPR1A	0	-0.691363	0	0	-0.142024	0	0	0	0	-0.691363	0	0	-0.142024	0	0	0
BMPR1B	-0.617362	-1.08825	0	0	0	0	0	0	-0.617362	-1.08825	0	0	0	0	0	0
BMPR2	0	-1.21074	0	0	0	-0.913755	0	0	0	-1.21074	0	0	0	-0.913755	0	0
BMS1	0	0	-0.892997	0	0	0	0	0	0	0	-0.892997	0	0	0	0	0
BMX	0	-1.01329	-0.17679	-0.484912	0	0	-0.0883949	0	0	-1.01329	-0.17679	-0.484912	0	0	-0.0883949	0
BNC1	-0.456898	0	0	0	0	-0.339061	0	0	-0.456898	0	0	0	0	-0.339061	0	0
BNC2	0	-0.142024	-2.2439	0	0	-0.784472	-0.0710122	0	0	-0.142024	-2.2439	0	0	-0.784472	-0.0710122	0
BNIP1	-1.26021	-1.0324	-0.667115	0	0	0.573278	-0.333558	0	-1.26021	-1.0324	-0.667115	0	0	-0.512393	-0.589754	0
BNIP2	-0.243904	-0.93422	-0.80684	0	0	0	-0.121952	0	-0.243904	-0.93422	-0.80684	0	0	0	-0.121952	0
BNIP3	0	0	0	0	0	0	0	0	0	0	0	0	0	0	0	0
BNIP3L	-0.667115	0.924208	0	0	-0.142024	0	0	0	-0.667115	0	0	0	-0.142024	0	0	0
BNIPL	0	0	-1.17679	-1.12432	0	-0.0323999	-0.0162	0	0	0	-1.17679	-1.12432	0	-0.0323999	-0.0162	0
BOC	0	0	0	-0.369435	0	-0.243904	0	0	0	0	0	-0.369435	0	-0.243904	0	0
BOD1	0	0	0	0	0	0	0	0	0	0	0	0	0	0	0	0
BOD1L1	0	0	-0.667115	-0.71521	0	0	0	0	0	0	-0.667115	-0.71521	0	0	0	0
BOD1L2	0	-0.106401	0	-1.06987	0	-0.0323999	-0.0162	0	0	-0.106401	0	-1.06987	0	-0.0323999	-0.0162	0
BOK	0	0	0	0	0	0	0	0	0	0	0	0	0	0	0	0
BOLA1	0	-0.738669	-0.243904	0	0	-0.53936	-0.121952	0	0	-0.738669	-0.243904	0	0	-0.53936	-0.121952	0
BOLA2	0.102545	-1.35433	-0.565832	0	0	0	0	0	0	-1.35433	-0.565832	0	0	0	0	0
BOLA2B	0	-1.51239	-0.369435	0	0	-0.591827	-0.184717	0	0	-1.51239	-0.369435	0	0	-0.591827	-0.184717	0
BOLA3	-0.339061	-0.142024	-0.106401	0	-0.617362	0	-0.124212	0	-0.339061	-0.142024	-0.106401	0	-0.617362	0	-0.124212	0
BOLL	0	0	0	0	-0.591827	0	0	0	0	0	0	0	-0.591827	0	0	0
BOP1	0	0	0	0	-0.428329	-0.308034	0	0	0	0	0	0	-0.428329	-0.308034	0	0
BORA	-0.308034	-1.73867	0	0	-0.667115	0	-0.154017	0	-0.308034	-1.73867	0	0	-0.667115	0	-0.154017	0
BPGM	-0.738669	0	-1.2439	0	0	0	0	0	-0.738669	0	-1.2439	0	0	0	0	0
BPHL	0	-1.36943	-0.71521	0	-1.56583	0	-0.357605	0	0	-1.36943	-0.71521	0	-1.56583	0	-0.357605	0
BPI	0	0	0	0	0	0	0	0	0	0	0	0	0	0	0	0
BPIFA1	0	0	1.20632	0	0	0	0	1	0	0	-0.0698747	0	0	0	0	0
BPIFA2	0	-0.210737	0	0	0	-0.456898	0	0	0	-0.210737	0	0	0	-0.456898	0	0
BPIFA3	0	0	0	0	0	-0.428329	0	0	0	0	0	0	0	-0.428329	0	0
BPIFB1	0	0	0	0	0	0	0	0	0	0	0	0	0	0	0	0
BPIFB2	0	0	0	0	-1.12432	0	0	0	0	0	0	0	-1.12432	0	0	0
BPIFB3	0	1.15201	0	-0.484912	0	0	0	1	0	0	0	-0.484912	0	0	0	0
BPIFB4	0	0	-1.15951	0	0	-0.954397	0	0	0	0	-1.15951	0	0	-0.954397	0	0
BPIFB6	0	0	0	0	-0.308034	-1.41383	0	0	0	0	0	0	-0.308034	-1.41383	0	0
BPIFC	0	0	0	0	-0.974297	0	0	0	0	0	0	0	-0.974297	0	0	0
BPNT1	0	0	-0.0323999	-0.399182	-1.01329	0	-0.0162	0	0	0	-0.0323999	-0.399182	-1.01329	0	-0.0162	0
BPTF	0	-0.276326	0	0	0	0	0	0	0	-0.276326	0	0	0	0	0	0
BPY2	0	0	0.980061	0	0	0	0	0	0	0	0	0	0	0	0	0
BPY2B	0	0	1.27619	0	-0.0323999	0	0	1	0	0	0	0	-0.0323999	0	0	0
BPY2C	0	0	0	1.29099	0	-0.399182	0	1	0	0	0	0	0	-0.399182	0	0
BRAF	0	0	-0.667115	0	-1.26021	-1.36943	-0.333558	0	0	0	-0.667115	0	-1.26021	-1.36943	-0.333558	0
BRAP	-0.17679	0	-1.06987	0	-0.210737	0	-0.0883949	0	-0.17679	0	-1.06987	0	-0.210737	0	-0.0883949	0
BRAT1	-0.0323999	0	0	0	0	0	0	0	-0.0323999	0	0	0	0	0	0	0
BRCA1	0	-0.484912	-1.21074	0	0	0	0	0	0	-0.484912	-1.21074	0	0	0	0	0
BRCA2	0	2.57488	-1.1064	-0.591827	0	0.67628	0	1	0	-0.276326	-1.1064	-0.591827	0	0	-0.138163	0
BRCC3	-0.53936	0	0	0	0	0	0	0	-0.53936	0	0	0	0	0	0	0
BRD1	0	0	0	0	0	-1.59183	0	0	0	0	0	0	0	-1.59183	0	0
BRD2	0	0	-1.38439	0	0	0	0	0	0	0	-1.38439	0	0	0	0	0
BRD3	-0.828867	0	1.18407	0	0	0	0	1	-0.828867	0	0	0	0	0	0	0
BRD4	0	-1.30803	0	-1.2439	0	0	0	0	0	-1.30803	0	-1.2439	0	0	0	0
BRD7	-1.42833	0.144195	0	0	0	0	0	0	-1.42833	-0.871935	0	0	0	0	0	0
BRD8	0	0	0	0	0	0	0	0	0	0	0	0	0	0	0	0
BRD9	0	0	-1.06987	0	-1.42833	0	0	0	0	0	-1.06987	0	-1.42833	0	0	0
BRDT	0	-0.913755	-0.974297	-0.0323999	0	2.19198	-0.0162	1	0	-0.913755	-0.974297	-0.0323999	0	0	-0.0162	0
BRE	0	0	-1.51239	0	0	-0.339061	0	0	0	0	-1.51239	0	0	-0.339061	0	0
BRF1	0	0	-0.142024	0	-0.591827	-0.691363	-0.0710122	0	0	0	-0.142024	0	-0.591827	-0.691363	-0.0710122	0
BRF2	0	0	0	0	0	-0.484912	0	0	0	0	0	0	0	-0.484912	0	0
BRI3	0	0	0	0	0	-0.512393	0	0	0	0	0	0	0	-0.512393	0	0
BRI3BP	0	0	-0.456898	-0.428329	0	-0.617362	-0.214164	0	0	0	-0.456898	-0.428329	0	-0.617362	-0.214164	0
BRICD5	-1.29227	-0.243904	4.11299	0	0	0	0	1	-1.29227	-0.243904	0	0	0	0	0	0
BRINP1	0	0	-0.17679	-0.591827	0	0	0	0	0	0	-0.17679	-0.591827	0	0	0	0
BRINP2	0	-0.761752	0	-0.691363	0	-0.456898	-0.228449	0	0	-0.761752	0	-0.691363	0	-0.456898	-0.228449	0
BRINP3	-0.276326	0	0	0	0	-0.0698747	0	0	-0.276326	0	0	0	0	-0.0698747	0	0
BRIP1	-1.4569	-1.1064	-0.691363	0	-0.617362	0	-0.654363	0	-1.4569	-1.1064	-0.691363	0	-0.617362	0	-0.654363	0
BRIX1	-1.39918	0	-0.17679	0	0	-0.667115	-0.0883949	0	-1.39918	0	-0.17679	0	0	-0.667115	-0.0883949	0
BRK1	0	0	0	0	0	0	0	0	0	0	0	0	0	0	0	0
BRMS1	0	-0.993926	0	0	-1.17679	0	0	0	0	-0.993926	0	0	-1.17679	0	0	0
BRMS1L	-0.243904	-1.2439	0	0	-0.456898	0	-0.121952	0	-0.243904	-1.2439	0	0	-0.456898	0	-0.121952	0
BROX	-0.142024	-0.80684	-1.1064	0	0	-0.308034	-0.225029	0	-0.142024	-0.80684	-1.1064	0	0	-0.308034	-0.225029	0
BRPF1	0	0	0	0	0	0	0	0	0	0	0	0	0	0	0	0
BRPF3	-0.828867	0	0	0	-0.871935	-0.667115	-0.333558	0	-0.828867	0	0	0	-0.871935	-0.667115	-0.333558	0
BRS3	-1.44268	0	0	0	0	-0.512393	0	0	-1.44268	0	0	0	0	-0.512393	0	0
BRSK1	0	0	-0.53936	0	3.23087	0	0	1	0	0	-0.53936	0	0	0	0	0
BRSK2	0	-0.210737	0	0	0	0	0	0	0	-0.210737	0	0	0	0	0	0
BRWD1	-0.565832	2.49646	0	0	-0.738669	0	0	1	-0.565832	0	0	0	-0.738669	0	0	0
BRWD3	0	-0.0323999	-0.106401	-0.142024	0	-0.456898	-0.0694002	0	0	-0.0323999	-0.106401	-0.142024	0	-0.456898	-0.0694002	0
BSCL2	0	-2.29227	0	0	-0.308034	0	0	0	0	-2.29227	0	0	-0.308034	0	0	0
BSDC1	-0.484912	0	-0.738669	0	0	0	0	0	-0.484912	0	-0.738669	0	0	0	0	0
BSG	-0.828867	-0.0323999	0	0	0	-1.33906	-0.0162	0	-0.828867	-0.0323999	0	0	0	-1.33906	-0.0162	0
BSN	-0.591827	-0.565832	0	0	0	0	0	0	-0.591827	-0.565832	0	0	0	0	0	0
BSND	0	0	0	0	-0.484912	0	0	0	0	0	0	0	-0.484912	0	0	0
BSPH1	-0.691363	-0.974297	-0.954397	-1.36943	0	NA	-0.954397	0	-0.691363	-0.974297	-0.954397	-1.36943	0	NA	-0.954397	0
BSPRY	0	0	0	-0.276326	-0.369435	0	0	0	0	0	0	-0.276326	-0.369435	0	0	0
BST1	0	-0.850562	0	0	0	0	0	0	0	-0.850562	0	0	0	0	0	0
BST2	-0.428329	0	0	0	-1.32363	-0.954397	-0.214164	0	-0.428329	0	0	0	-1.32363	-0.954397	-0.214164	0
BSX	0	-0.642453	0	0	0	0	0	0	0	-0.642453	0	0	0	0	0	0
BTAF1	0	0	0	-0.308034	0	-0.243904	0	0	0	0	0	-0.308034	0	-0.243904	0	0
BTBD1	-0.850562	2.22377	-1.06987	0	-0.308034	0	-0.154017	1	-0.850562	-1.21074	-1.06987	0	-0.308034	0	-0.579298	0
BTBD10	0	-1.38439	-1.14202	0	0.566407	0	0	0	0	-1.38439	-1.14202	0	-0.484912	0	-0.242456	0
BTBD11	0	0	0	0	0	0	0	0	0	0	0	0	0	0	0	0
BTBD16	-0.691363	0	0	-0.954397	0	0	0	0	-0.691363	0	0	-0.954397	0	0	0	0
BTBD17	0	0	0	0	0	-1.36943	0	0	0	0	0	0	0	-1.36943	0	0
BTBD18	0	0	0	0	0	-0.784472	0	0	0	0	0	0	0	-0.784472	0	0
BTBD2	0	0	-0.0323999	0	0	-0.142024	0	0	0	0	-0.0323999	0	0	-0.142024	0	0
BTBD3	0	-1.49872	-0.142024	0	0	0	0	0	0	-1.49872	-0.142024	0	0	0	0	0
BTBD6	0	0	0	0	0	0	0	0	0	0	0	0	0	0	0	0
BTBD7	0	0	-0.691363	-1.06987	0	-1.17679	-0.345682	0	0	0	-0.691363	-1.06987	0	-1.17679	-0.345682	0
BTBD8	0	-0.428329	-0.369435	0	0	-0.871935	-0.184717	0	0	-0.428329	-0.369435	0	0	-0.871935	-0.184717	0
BTBD9	-0.761752	-0.0323999	-0.617362	-0.738669	0	0	-0.324881	0	-0.761752	-0.0323999	-0.617362	-0.738669	0	0	-0.324881	0
BTC	-1.08825	-1.53936	-1.52594	0	0	0	-0.544127	0	-1.08825	-1.53936	-1.52594	0	0	0	-0.544127	0
BTD	0	0	0	0	0	0	0	0	0	0	0	0	0	0	0	0
BTF3	0	-0.691363	-0.993926	0	0	0	0	0	0	-0.691363	-0.993926	0	0	0	0	0
BTF3L4	0	0	5.51481	0	2.99821	0	0	2	0	0	-0.308034	0	0	0	0	0
BTG1	0	0	0	0	-0.276326	-0.399182	0	0	0	0	0	0	-0.276326	-0.399182	0	0
BTG2	0	-0.512393	-0.691363	0	-1.19386	0	-0.256196	0	0	-0.512393	-0.691363	0	-1.19386	0	-0.256196	0
BTG3	-0.276326	-0.993926	0	0	0	0	0	0	-0.276326	-0.993926	0	0	0	0	0	0
BTG4	-1.06987	0	0	0	0	0	0	0	-1.06987	0	0	0	0	0	0	0
BTK	0	0	0	0	0	0	0	0	0	0	0	0	0	0	0	0
BTLA	0	0	0	0	-0.0698747	0	0	0	0	0	0	0	-0.0698747	0	0	0
BTN1A1	0	0	0	0	-0.17679	-0.0323999	0	0	0	0	0	0	-0.17679	-0.0323999	0	0
BTN2A1	0	-1.19386	-0.993926	0	0	0	0	0	0	-1.19386	-0.993926	0	0	0	0	0
BTN2A2	0	0	0	0	0	0	0	0	0	0	0	0	0	0	0	0
BTN3A1	0	1.63048	-1.06987	0	0	-0.399182	0	1	0	0	-1.06987	0	0	-0.399182	0	0
BTN3A2	0	0	-0.761752	0	0	0	0	0	0	0	-0.761752	0	0	0	0	0
BTN3A3	0	0	-0.512393	0	0	0	0	0	0	0	-0.512393	0	0	0	0	0
BTNL3	-0.667115	-1.26021	-1.69136	-0.617362	0	0	-0.642239	0	-0.667115	-1.26021	-1.69136	-0.617362	0	0	-0.642239	0
BTNL8	0	0	0	0	0	-0.276326	0	0	0	0	0	0	0	-0.276326	0	0
BTNL9	-0.210737	-1.0324	0	0	-0.142024	0	-0.0710122	0	-0.210737	-1.0324	0	0	-0.142024	0	-0.0710122	0
BTRC	-0.784472	0	-1.72699	0	-0.738669	0	-0.369334	0	-0.784472	0	-1.72699	0	-0.738669	0	-0.369334	0
BUB1	-0.210737	-0.142024	0	-0.243904	0	0	-0.0710122	0	-0.210737	-0.142024	0	-0.243904	0	0	-0.0710122	0
BUB1B	-0.892997	0	0	0	0	0	0	0	-0.892997	0	0	0	0	0	0	0
BUB3	0	0	-0.974297	-0.456898	-0.17679	0	-0.0883949	0	0	0	-0.974297	-0.456898	-0.17679	0	-0.0883949	0
BUD13	0	0	0	0	-0.691363	0	0	0	0	0	0	0	-0.691363	0	0	0
BUD31	0	0	0	0	0	0	0	0	0	0	0	0	0	0	0	0
BVES	0	0	0	-0.738669	0	-1.06987	0	0	0	0	0	-0.738669	0	-1.06987	0	0
BYSL	-0.738669	0	0	0	0	-0.512393	0	0	-0.738669	0	0	0	0	-0.512393	0	0
BZRAP1	-1.35433	-0.565832	0	-0.308034	0	0	-0.154017	0	-1.35433	-0.565832	0	-0.308034	0	0	-0.154017	0
BZW1	-1.9544	-0.428329	0	-0.106401	0	-1.06987	-0.267365	0	-1.9544	-0.428329	0	-0.106401	0	-1.06987	-0.267365	0
BZW2	0	0	0	8.069	0	-0.17679	0	1	0	0	0	-0.243904	0	-0.17679	0	0
C10orf10	0	-1.49872	0	0	0	0	0	0	0	-1.49872	0	0	0	0	0	0
C10orf105	-0.691363	0	-0.828867	0	0	0	0	0	-0.691363	0	-0.828867	0	0	0	0	0
C10orf107	-1.4569	-0.106401	0	-1.21074	0	0	-0.0532003	0	-1.4569	-0.106401	0	-1.21074	0	0	-0.0532003	0
C10orf11	0	-1.85056	-1.75026	0	0	0	0	0	0	-1.85056	-1.75026	0	0	0	0	0
C10orf111	0	0	0	0	0	-0.667115	0	0	0	0	0	0	0	-0.667115	0	0
C10orf113	0	-1.27633	0	0	-0.617362	0	0	0	0	-1.27633	0	0	-0.617362	0	0	0
C10orf114	-0.93422	0	-1.35433	0	0	0	0	0	-0.93422	0	-1.35433	0	0	0	0	0
C10orf118	0	0	0	-1.75026	0	0	0	0	0	0	0	-1.75026	0	0	0	0
C10orf12	0	-1.32363	0	0	0	0	0	0	0	-1.32363	0	0	0	0	0	0
C10orf120	-2.23568	-0.93422	0	0	0	-0.255034	-0.127517	0	-2.23568	-0.93422	0	0	0	-0.738669	-0.369334	0
C10orf128	-1.1064	0	-0.53936	0	0	0	0	0	-1.1064	0	-0.53936	0	0	0	0	0
C10orf129	-1.42833	-0.339061	0	-0.993926	-0.53936	-0.871935	-0.705648	0	-1.42833	-0.339061	0	-0.993926	-0.53936	-0.871935	-0.705648	0
C10orf131	-0.17679	0	0	0	0	NA	0	0	-0.17679	0	0	0	0	NA	0	0
C10orf137	-0.399182	-0.106401	0	-0.0698747	0	-0.591827	-0.0881376	0	-0.399182	-0.106401	0	-0.0698747	0	-0.591827	-0.0881376	0
C10orf2	-0.691363	0	-0.512393	0	0	0	0	0	-0.691363	0	-0.512393	0	0	0	0	0
C10orf25	0	-0.456898	0	-0.993926	0	0	0	0	0	-0.456898	0	-0.993926	0	0	0	0
C10orf32	5.0643	-1.35433	0	0	0	0	0	1	0	-1.35433	0	0	0	0	0	0
C10orf35	-0.892997	-0.71521	0	0	-0.53936	0	-0.26968	0	-0.892997	-0.71521	0	0	-0.53936	0	-0.26968	0
C10orf53	0	-0.308034	0	0	0	-0.954397	0	0	0	-0.308034	0	0	0	-0.954397	0	0
C10orf54	0	0	0	0	-2.06987	0	0	0	0	0	0	0	-2.06987	0	0	0
C10orf55	3.45107	-0.428329	0	3.36977	0	0	0	2	0	-0.428329	0	0	0	0	0	0
C10orf62	0	0	-0.369435	0	0	-0.339061	0	0	0	0	-0.369435	0	0	-0.339061	0	0
C10orf67	-0.428329	-0.582731	0	4.75909	0	0	0	1	-0.428329	-1.82887	0	-1.1064	0	0	-0.214164	0
C10orf68	0	0	0	0	0	0	0	0	0	0	0	0	0	0	0	0
C10orf71	0	-0.954397	0	0	-1.19386	0	0	0	0	-0.954397	0	0	-1.19386	0	0	0
C10orf76	-0.308034	0	-0.339061	0	-0.399182	0	-0.154017	0	-0.308034	0	-0.339061	0	-0.399182	0	-0.154017	0
C10orf82	0	0	0	0	0	0	0	0	0	0	0	0	0	0	0	0
C10orf88	-1.65484	-0.565832	0	0	0	0	0	0	-1.65484	-0.565832	0	0	0	0	0	0
C10orf90	0	0	1.60966	0	-1.17679	0	0	1	0	0	-1.0324	0	-1.17679	0	0	0
C10orf91	-0.484912	0	-1.05126	-0.399182	-0.850562	-0.428329	-0.45662	0	-0.484912	0	-1.05126	-0.399182	-0.850562	-0.428329	-0.45662	0
C10orf95	-0.642453	-0.428329	0	-0.399182	0	0	-0.199591	0	-0.642453	-0.428329	0	-0.399182	0	0	-0.199591	0
C10orf99	0	0	0	0	0	0	0	0	0	0	0	0	0	0	0	0
C11orf1	0	0	0	0	-0.642453	-0.53936	0	0	0	0	0	0	-0.642453	-0.53936	0	0
C11orf16	-0.428329	-0.913755	-2.17679	-0.565832	0	0	-0.49708	0	-0.428329	-0.913755	-2.17679	-0.565832	0	0	-0.49708	0
C11orf21	0	0	0	-0.399182	0	-1.78447	0	0	0	0	0	-0.399182	0	-1.78447	0	0
C11orf24	0	-0.738669	0	0	0	0	0	0	0	-0.738669	0	0	0	0	0	0
C11orf30	0	0	-0.974297	0	-0.691363	0	0	0	0	0	-0.974297	0	-0.691363	0	0	0
C11orf31	-0.0323999	0	-0.512393	0	0	0	0	0	-0.0323999	0	-0.512393	0	0	0	0	0
C11orf35	0	0	0	0	-0.591827	-0.308034	0	0	0	0	0	0	-0.591827	-0.308034	0	0
C11orf40	0	0	0	0	0	0	0	0	0	0	0	0	0	0	0	0
C11orf42	0	0	0	-0.0698747	0	0	0	0	0	0	0	-0.0698747	0	0	0	0
C11orf45	0	-0.0698747	-0.106401	0	-0.17679	0	-0.0349373	0	0	-0.0698747	-0.106401	0	-0.17679	0	-0.0349373	0
C11orf48	0	0	0	-0.0323999	0	0	0	0	0	0	0	-0.0323999	0	0	0	0
C11orf49	0	0	0	0	0	0	0	0	0	0	0	0	0	0	0	0
C11orf52	-0.993926	0	0	-0.667115	0	0	0	0	-0.993926	0	0	-0.667115	0	0	0	0
C11orf53	-0.784472	-0.308034	0	0	-0.276326	0	-0.138163	0	-0.784472	-0.308034	0	0	-0.276326	0	-0.138163	0
C11orf54	-1.15951	0	0	0	-0.106401	0.013114	0	0	-1.15951	0	0	0	-0.106401	-0.617362	-0.0532003	0
C11orf57	-0.565832	0	0	0	0	0	0	0	-0.565832	0	0	0	0	0	0	0
C11orf58	0	0	0	0	0	0	0	0	0	0	0	0	0	0	0	0
C11orf63	-0.53936	0	0	0	0	0	0	0	-0.53936	0	0	0	0	0	0	0
C11orf65	-0.106401	-1.01329	0	0	0	0	0	0	-0.106401	-1.01329	0	0	0	0	0	0
C11orf68	0	0	0	0	0	-0.80684	0	0	0	0	0	0	0	-0.80684	0	0
C11orf70	0	0	0	0	-0.276326	0.789048	0	0	0	0	0	0	-0.276326	-1.1064	0	0
C11orf71	0	0	0	0	0	0	0	0	0	0	0	0	0	0	0	0
C11orf73	-1.29227	0	0	-0.871935	0	0	0	0	-1.29227	0	0	-0.871935	0	0	0	0
C11orf74	0	0	0	0	0	0	0	0	0	0	0	0	0	0	0	0
C11orf80	0	-0.0698747	0	-0.871935	0	-1.22742	-0.0349373	0	0	-0.0698747	0	-0.871935	0	-1.22742	-0.0349373	0
C11orf82	0	0	-1.06987	0	0	-0.828867	0	0	0	0	-1.06987	0	0	-0.828867	0	0
C11orf83	-1.29227	-0.974297	0	0	-0.0323999	0	-0.0162	0	-1.29227	-0.974297	0	0	-0.0323999	0	-0.0162	0
C11orf84	-1.17679	0	-1.38439	0	0	0	0	0	-1.17679	0	-1.38439	0	0	0	0	0
C11orf85	0	-0.276326	-0.80684	0	0	0	0	0	0	-0.276326	-0.80684	0	0	0	0	0
C11orf86	-0.210737	0	0	0	0	0	0	0	-0.210737	0	0	0	0	0	0	0
C11orf87	0	0	0	0	0	0	0	0	0	0	0	0	0	0	0	0
C11orf88	0	0	0	-2.11539	0	0	0	0	0	0	0	-2.11539	0	0	0	0
C11orf91	0	0	-0.993926	0	0	0	0	0	0	0	-0.993926	0	0	0	0	0
C11orf93	0	0	0	0	0	0	0	0	0	0	0	0	0	0	0	0
C11orf94	-0.691363	0	0	-0.0323999	0	-0.243904	-0.0162	0	-0.691363	0	0	-0.0323999	0	-0.243904	-0.0162	0
C11orf96	0	-0.106401	-0.784472	0	0	0	0	0	0	-0.106401	-0.784472	0	0	0	0	0
C12orf10	0	0	0	0	0	-0.0323999	0	0	0	0	0	0	0	-0.0323999	0	0
C12orf23	0	0	0	0	-0.210737	0	0	0	0	0	0	0	-0.210737	0	0	0
C12orf29	0	0	0	0	-0.428329	0	0	0	0	0	0	0	-0.428329	0	0	0
C12orf39	-0.80684	-0.106401	-0.243904	-0.0323999	-0.871935	0	-0.175152	0	-0.80684	-0.106401	-0.243904	-0.0323999	-0.871935	0	-0.175152	0
C12orf4	0	-0.106401	0	-0.667115	0	0	0	0	0	-0.106401	0	-0.667115	0	0	0	0
C12orf40	0	0	-2.18535	-0.0323999	-0.17679	0	-0.0162	0	0	0	-2.18535	-0.0323999	-0.17679	0	-0.0162	0
C12orf42	0	-1.0324	0	-0.784472	0.733546	0	0	0	0	-1.0324	0	-0.784472	-1.05126	0	-0.392236	0
C12orf43	0	0	0	0	-0.617362	-0.892997	0	0	0	0	0	0	-0.617362	-0.892997	0	0
C12orf44	0	0	-0.0698747	0	-1.17679	0	0	0	0	0	-0.0698747	0	-1.17679	0	0	0
C12orf45	0	0	0	0	1.37975	-0.512393	0	1	0	0	0	0	-0.142024	-0.512393	0	0
C12orf49	3.36075	0	0	0	0	0	0	1	-0.565832	0	0	0	0	0	0	0
C12orf5	0	-0.0698747	-0.53936	3.80814	-0.784472	0	-0.0349373	1	0	-0.0698747	-0.53936	0	-0.784472	0	-0.0349373	0
C12orf50	0	0	0	0	-0.617362	-0.974297	0	0	0	0	0	0	-0.617362	-0.974297	0	0
C12orf52	0	-1.17679	0	-0.617362	0	-0.784472	-0.308681	0	0	-1.17679	0	-0.617362	0	-0.784472	-0.308681	0
C12orf54	0	-2.35433	-0.0698747	0	NA	NA	-0.0349373	0	0	-2.35433	-0.0698747	0	NA	NA	-0.0349373	0
C12orf56	0	0	0	0	-0.17679	0	0	0	0	0	0	0	-0.17679	0	0	0
C12orf57	-0.71521	2.81352	-0.243904	-1.15951	-0.691363	0	-0.467634	1	-0.71521	-0.93422	-0.243904	-1.15951	-0.691363	0	-0.703286	0
C12orf60	-0.667115	-0.591827	-0.591827	0	-0.369435	0	-0.480631	0	-0.667115	-0.591827	-0.591827	0	-0.369435	0	-0.480631	0
C12orf61	0	0	0	0	-0.53936	-1.2439	0	0	0	0	0	0	-0.53936	-1.2439	0	0
C12orf65	0	0	0	0	0	0	0	0	0	0	0	0	0	0	0	0
C12orf66	-1.26021	-0.399182	0	0	0	0	0	0	-1.26021	-0.399182	0	0	0	0	0	0
C12orf68	-1.27633	-0.872125	-1.08825	-0.456898	0	0	-0.664511	0	-1.27633	-1.27633	-1.08825	-0.456898	0	0	-0.772575	0
C12orf71	0	-1.08825	-0.0698747	0	0	0	0	0	0	-1.08825	-0.0698747	0	0	0	0	0
C12orf73	-0.142024	-0.308034	0	1.58317	0	0	0	1	-0.142024	-0.308034	0	0	0	0	0	0
C12orf74	-0.369435	0	-0.210737	0	-1.19386	0	-0.105369	0	-0.369435	0	-0.210737	0	-1.19386	0	-0.105369	0
C12orf75	0	0	0	-0.17679	0	0	0	0	0	0	0	-0.17679	0	0	0	0
C12orf76	0	0	0	0	-1.62996	-1.0324	0	0	0	0	0	0	-1.62996	-1.0324	0	0
C12orf77	0	-0.71521	0	0	-0.565832	0	0	0	0	-0.71521	0	0	-0.565832	0	0	0
C12orf79	-0.210737	-0.243904	0	-0.691363	-1.19386	0	-0.227321	0	-0.210737	-0.243904	0	-0.691363	-1.19386	0	-0.227321	0
C13orf35	-0.399182	0	0	0	0	0	0	0	-0.399182	0	0	0	0	0	0	0
C13orf45	-0.369435	-0.871935	0	0	0	-0.691363	-0.184717	0	-0.369435	-0.871935	0	0	0	-0.691363	-0.184717	0
C14orf1	7.37443	0	0	0	0	0	0	1	-0.53936	0	0	0	0	0	0	0
C14orf105	-0.106401	0	0	0	0	0	0	0	-0.106401	0	0	0	0	0	0	0
C14orf119	0	0	-0.0698747	0	0	-0.369435	0	0	0	0	-0.0698747	0	0	-0.369435	0	0
C14orf132	0	-0.913755	-0.784472	0	0	-0.210737	-0.105369	0	0	-0.913755	-0.784472	0	0	-0.210737	-0.105369	0
C14orf142	0	-0.210737	0	0	0	0	0	0	0	-0.210737	0	0	0	0	0	0
C14orf159	-0.565832	0	0	-0.456898	-0.784472	0	-0.228449	0	-0.565832	0	0	-0.456898	-0.784472	0	-0.228449	0
C14orf166	0	0	0	0	0	0	0	0	0	0	0	0	0	0	0	0
C14orf166B	0	-0.142024	0	0	0	0	0	0	0	-0.142024	0	0	0	0	0	0
C14orf169	-0.892997	0	0	0	-0.617362	0	0	0	-0.892997	0	0	0	-0.617362	0	0	0
C14orf177	-1.01329	0	0	0	-0.0698747	0	0	0	-1.01329	0	0	0	-0.0698747	0	0	0
C14orf178	-0.276326	-0.80684	-0.484912	0	0	0	-0.138163	0	-0.276326	-0.80684	-0.484912	0	0	0	-0.138163	0
C14orf180	0	0	0	0	0	0	0	0	0	0	0	0	0	0	0	0
C14orf182	0	-2.09736	0	5.48698	0	0	0	1	0	-2.09736	0	-0.243904	0	0	0	0
C14orf183	0.980061	0	0	-0.456898	0	0	0	0	0	0	0	-0.456898	0	0	0	0
C14orf2	0	0	0	-0.399182	0	0	0	0	0	0	0	-0.399182	0	0	0	0
C14orf28	-0.0698747	0	0	0	0	0	0	0	-0.0698747	0	0	0	0	0	0	0
C14orf37	-1.27633	0	0	0	0	0	0	0	-1.27633	0	0	0	0	0	0	0
C14orf39	0	-1.0324	0	0	0	0	0	0	0	-1.0324	0	0	0	0	0	0
C14orf79	-0.210737	-2.00364	0	0.327023	-0.0698747	0	-0.0349373	0	-0.210737	-2.00364	0	-0.93422	-0.0698747	0	-0.140306	0
C14orf80	-1.12432	0	0	0	-0.0323999	0	0	0	-1.12432	0	0	0	-0.0323999	0	0	0
C14orf93	0	-1.17679	0	0	-1.51239	0	0	0	0	-1.17679	0	0	-1.51239	0	0	0
C15orf26	0	0	0	0	0	0	0	0	0	0	0	0	0	0	0	0
C15orf27	-1.2439	-0.0698747	0	-0.0698747	0	0	-0.0349373	0	-1.2439	-0.0698747	0	-0.0698747	0	0	-0.0349373	0
C15orf32	0	-1.01329	0	0.0685975	-0.399182	-0.565832	-0.199591	0	0	-1.01329	0	0	-0.399182	-0.565832	-0.199591	0
C15orf38	-0.591827	0.0701449	0	2.9663	0	0	0	1	-0.591827	-0.0323999	0	0	0	0	0	0
C15orf38-AP3S2	-0.512393	2.99369	0	-1.29227	0	0	0	1	-0.512393	0	0	-1.29227	0	0	0	0
C15orf39	0	0	-1.29227	0	0	0	0	0	0	0	-1.29227	0	0	0	0	0
C15orf40	0	0	-0.210737	0	-1.32363	0	0	0	0	0	-0.210737	0	-1.32363	0	0	0
C15orf41	-0.339061	-1.49872	-0.106401	0	0	-0.456898	-0.222731	0	-0.339061	-1.49872	-0.106401	0	0	-0.456898	-0.222731	0
C15orf43	0	-1.55266	-1.48491	0	0	-0.456898	-0.228449	0	0	-1.55266	-1.48491	0	0	-0.456898	-0.228449	0
C15orf48	0	0	-0.106401	0	0	0	0	0	0	0	-0.106401	0	0	0	0	0
C15orf52	0	0	0	-0.106401	-0.642453	0	0	0	0	0	0	-0.106401	-0.642453	0	0	0
C15orf53	0	0	-0.243904	0	0	0	0	0	0	0	-0.243904	0	0	0	0	0
C15orf54	0	0	2.54047	0	0	0	0	1	0	0	0	0	0	0	0	0
C15orf56	0	0	0	-0.691363	-1.17679	0	0	0	0	0	0	-0.691363	-1.17679	0	0	0
C15orf57	-1.42833	0	0	0	-1.64245	0	0	0	-1.42833	0	0	0	-1.64245	0	0	0
C15orf59	0	0	-0.399182	0	0	-1.22742	0	0	0	0	-0.399182	0	0	-1.22742	0	0
C15orf60	0	0	0	-0.993926	0	0	0	0	0	0	0	-0.993926	0	0	0	0
C15orf61	0	0	0	0	-0.591827	0	0	0	0	0	0	0	-0.591827	0	0	0
C15orf62	0	0	0	0	0	0	0	0	0	0	0	0	0	0	0	0
C15orf65	0	4.01606	-0.71521	0	0	0	0	1	0	-0.142024	-0.71521	0	0	0	0	0
C16orf11	-0.0698747	-0.512393	0	0	0	0	0	0	-0.0698747	-0.512393	0	0	0	0	0	0
C16orf13	0	0	-0.484912	-0.17679	-0.0323999	0	-0.0162	0	0	0	-0.484912	-0.17679	-0.0323999	0	-0.0162	0
C16orf3	-0.0323999	0	0	0	0	-0.738669	0	0	-0.0323999	0	0	0	0	-0.738669	0	0
C16orf45	0	-1.47097	-0.0698747	0	0	0	0	0	0	-1.47097	-0.0698747	0	0	0	0	0
C16orf46	-1.66712	0	0	0	0	0	0	0	-1.66712	0	0	0	0	0	0	0
C16orf52	-0.17679	-1.64245	0	-1.44268	0	-0.142024	-0.159407	0	-0.17679	-1.64245	0	-1.44268	0	-0.142024	-0.159407	0
C16orf54	0	-0.428329	0	0	0	-0.399182	0	0	0	-0.428329	0	0	0	-0.399182	0	0
C16orf55	0	0	0	0	0	-0.691363	0	0	0	0	0	0	0	-0.691363	0	0
C16orf58	0	-0.850562	0	0	6.84652	0	0	1	0	-0.850562	0	0	0	0	0	0
C16orf59	-1.64245	-0.954397	0	0	0	-0.456898	-0.228449	0	-1.64245	-0.954397	0	0	0	-0.456898	-0.228449	0
C16orf62	0	0	0	0	0	0	0	0	0	0	0	0	0	0	0	0
C16orf70	-1.32363	-0.142024	-0.17679	0	0	0	-0.0710122	0	-1.32363	-0.142024	-0.17679	0	0	0	-0.0710122	0
C16orf71	-0.93422	0	0	0	0	0	0	0	-0.93422	0	0	0	0	0	0	0
C16orf72	0	-0.369435	-0.80684	0	0	0	0	0	0	-0.369435	-0.80684	0	0	0	0	0
C16orf74	-0.428329	-0.369435	0	0	0	0	0	0	-0.428329	-0.369435	0	0	0	0	0	0
C16orf78	0	-0.276326	-0.0323999	-0.0698747	0	0	-0.0162	0	0	-0.276326	-0.0323999	-0.0698747	0	0	-0.0162	0
C16orf80	0	-0.871935	0	-0.339061	0	0	0	0	0	-0.871935	0	-0.339061	0	0	0	0
C16orf86	-0.565832	0	0	0	0	0	0	0	-0.565832	0	0	0	0	0	0	0
C16orf87	0	0	-0.243904	0	0	0	0	0	0	0	-0.243904	0	0	0	0	0
C16orf89	0	-1.56583	0	0	0	0	0	0	0	-1.56583	0	0	0	0	0	0
C16orf90	0	0	0	0	0	0	0	0	0	0	0	0	0	0	0	0
C16orf92	0	0	0	0	0	0	0	0	0	0	0	0	0	0	0	0
C16orf93	-0.210737	0	0	0	0	0	0	0	-0.210737	0	0	0	0	0	0	0
C16orf95	-0.565832	-0.0323999	0	0	-0.371227	0	-0.0162	0	-0.565832	-0.0323999	0	0	-0.828867	0	-0.0162	0
C16orf96	7.4204	4.33092	0	0	0	0	0	2	-0.17679	0	0	0	0	0	0	0
C16orf97	0	-0.667115	0	0	-0.106401	0	0	0	0	-0.667115	0	0	-0.106401	0	0	0
C17orf100	0	0	0	-0.0698747	0	0	0	0	0	0	0	-0.0698747	0	0	0	0
C17orf102	0	-1.19386	0	0	0	0	0	0	0	-1.19386	0	0	0	0	0	0
C17orf104	0	0	0	0	-0.784472	-0.399182	0	0	0	0	0	0	-0.784472	-0.399182	0	0
C17orf105	-0.667115	-0.642453	-1.44268	0	0	-1.77316	-0.654784	0	-0.667115	-0.642453	-1.44268	0	0	-1.77316	-0.654784	0
C17orf107	1.03383	-0.784472	0	-0.0323999	0	0	0	1	0	-0.784472	0	-0.0323999	0	0	0	0
C17orf112	-0.691363	-0.142024	-0.210737	0	0	0	-0.0710122	0	-0.691363	-0.142024	-0.210737	0	0	0	-0.0710122	0
C17orf47	0	0	0	0	0	0	0	0	0	0	0	0	0	0	0	0
C17orf49	0	0	0	-0.53936	0	0	0	0	0	0	0	-0.53936	0	0	0	0
C17orf50	-0.642453	0	-0.484912	0	-0.399182	0	-0.199591	0	-0.642453	0	-0.484912	0	-0.399182	0	-0.199591	0
C17orf51	0	0	0	-0.308034	0	0	0	0	0	0	0	-0.308034	0	0	0	0
C17orf53	0	0	-1.55266	0	0	-0.456898	0	0	0	0	-1.55266	0	0	-0.456898	0	0
C17orf58	0	0	-0.828867	0	0	0	0	0	0	0	-0.828867	0	0	0	0	0
C17orf59	-0.892997	-1.62996	-0.484912	0	-0.243904	0	-0.364408	0	-0.892997	-1.62996	-0.484912	0	-0.243904	0	-0.364408	0
C17orf62	-0.210737	0	0	0	0	-0.17679	0	0	-0.210737	0	0	0	0	-0.17679	0	0
C17orf64	-0.428329	0	0	-0.913755	0	0	0	0	-0.428329	0	0	-0.913755	0	0	0	0
C17orf66	0	2.04048	0	0	-1.17679	0	0	1	0	-1.0324	0	0	-1.17679	0	0	0
C17orf70	-0.591827	0	-0.106401	0	0	0	0	0	-0.591827	0	-0.106401	0	0	0	0	0
C17orf72	0	0	0	-0.369435	0	0	0	0	0	0	0	-0.369435	0	0	0	0
C17orf74	-0.667115	-0.617362	0	0	0	0	0	0	-0.667115	-0.617362	0	0	0	0	0	0
C17orf75	0	0	0	0	-0.369435	0	0	0	0	0	0	0	-0.369435	0	0	0
C17orf77	-0.512393	0	0	-0.210737	0	-0.617362	-0.105369	0	-0.512393	0	0	-0.210737	0	-0.617362	-0.105369	0
C17orf78	0	-0.642453	-0.80684	0	-0.254043	0	-0.127022	0	0	-0.642453	-0.80684	0	-0.484912	0	-0.242456	0
C17orf80	-0.428329	0	0	-0.142024	0	0	0	0	-0.428329	0	0	-0.142024	0	0	0	0
C17orf82	0	-1.35433	-1.71521	0	0	0	0	0	0	-1.35433	-1.71521	0	0	0	0	0
C17orf85	-0.53936	0	0	-1.06987	-1.53936	-0.0698747	-0.304617	0	-0.53936	0	0	-1.06987	-1.53936	-0.0698747	-0.304617	0
C17orf89	0	0	-0.691363	-0.667115	0	0	0	0	0	0	-0.691363	-0.667115	0	0	0	0
C17orf96	0	0	0	0	0	0	0	0	0	0	0	0	0	0	0	0
C17orf97	0	0	0	0	0	0	0	0	0	0	0	0	0	0	0	0
C17orf98	-0.308034	0	0	0	0	-0.588818	0	0	-0.308034	0	0	0	0	-0.691363	0	0
C17orf99	-0.499383	0	-0.761752	0	-0.850562	0	-0.249692	0	-1.1064	0	-0.761752	0	-0.850562	0	-0.380876	0
C18orf21	-0.871935	-0.210737	0	0	0	0	0	0	-0.871935	-0.210737	0	0	0	0	0	0
C18orf25	0	0	0	-0.80684	-0.308034	-0.565832	-0.154017	0	0	0	0	-0.80684	-0.308034	-0.565832	-0.154017	0
C18orf32	-0.642453	0	0	0	0	0	0	0	-0.642453	0	0	0	0	0	0	0
C18orf42	-0.142024	0	-0.0698747	0	0	-0.339061	-0.0349373	0	-0.142024	0	-0.0698747	0	0	-0.339061	-0.0349373	0
C18orf54	0	1.94307	0	0	0	0	0	1	0	0	0	0	0	0	0	0
C18orf63	-0.106401	0	0	0	0	-1.19386	0	0	-0.106401	0	0	0	0	-1.19386	0	0
C18orf8	0	-0.93422	-0.691363	0	-0.850562	0	-0.345682	0	0	-0.93422	-0.691363	0	-0.850562	0	-0.345682	0
C19orf10	-1.27633	-0.0698747	0	0	-0.871935	-0.850562	-0.460218	0	-1.27633	-0.0698747	0	0	-0.871935	-0.850562	-0.460218	0
C19orf12	0	0	0	0	0	-0.142024	0	0	0	0	0	0	0	-0.142024	0	0
C19orf18	-1.05126	-0.243904	0	0	0	-1.08825	-0.121952	0	-1.05126	-0.243904	0	0	0	-1.08825	-0.121952	0
C19orf21	0	0.860099	0	-0.17679	0	0	0	0	0	-0.308034	0	-0.17679	0	0	0	0
C19orf24	-0.428329	-0.0323999	-0.456898	-0.0698747	0	0	-0.0511373	0	-0.428329	-0.0323999	-0.456898	-0.0698747	0	0	-0.0511373	0
C19orf25	0	-1.31535	-1.32363	0	0	0	0	0	0	-2.07909	-1.32363	0	0	0	0	0
C19orf26	0	0	0	0	0	0	0	0	0	0	0	0	0	0	0	0
C19orf33	-0.369435	0	-0.0323999	0	0	0	0	0	-0.369435	0	-0.0323999	0	0.789094	0	0	0
C19orf35	0	-0.0323999	0	0	-0.642453	0	0	0	0	-0.0323999	0	0	-0.642453	0	0	0
C19orf38	-0.339061	0	-0.591827	-0.243904	0	-0.399182	-0.291483	0	-0.339061	0	-0.591827	-0.243904	0	-0.399182	-0.291483	0
C19orf40	0	-1.7957	0	0	0	0	0	0	0	-1.7957	0	0	0	0	0	0
C19orf43	0	-0.954397	-2.53267	0	0	0	0	0	0	-0.954397	-2.53267	0	0	0	0	0
C19orf44	0	-0.93422	-2.01329	0	-1.71521	0	-0.46711	0	0	-0.93422	-2.01329	0	-1.71521	0	-0.46711	0
C19orf45	-0.667115	0	-0.369435	0	0	-1.06987	-0.184717	0	-0.667115	0	-0.369435	0	0	-1.06987	-0.184717	0
C19orf47	0	0	-0.339061	0	-0.210737	-0.667115	-0.105369	0	0	0	-0.339061	0	-0.210737	-0.667115	-0.105369	0
C19orf48	0	-0.591827	0	0	0	0	0	0	0	-0.591827	0	0	0	0	0	0
C19orf52	0	-1.8179	0	0	0	0	0	0	0	-1.8179	0	0	0	0	0	0
C19orf53	0	0	-0.106401	-0.142024	-1.06987	0	-0.0532003	0	0	0	-0.106401	-0.142024	-1.06987	0	-0.0532003	0
C19orf54	-0.591827	-0.738669	-0.308034	-1.0324	-1.01329	0	-0.665248	0	-0.591827	-0.738669	-0.308034	-1.0324	-1.01329	0	-0.665248	0
C19orf57	0	0	0	0	0	0	0	0	0	0	0	0	0	0	0	0
C19orf59	-0.53936	0	-0.339061	0	0	0	0	0	-0.53936	0	-0.339061	0	0	0	0	0
C19orf60	0	0	-0.974297	0	0	0	0	0	0	0	-0.974297	0	0	0	0	0
C19orf66	0	0	0	0	0	0	0	0	0	0	0	0	0	0	0	0
C19orf67	0	0	0	0	0	0.25562	0	0	0	0	0	0	0	-1.7957	0	0
C19orf70	0	-0.399182	0	0	0	0	0	0	0	-0.399182	0	0	0	0	0	0
C19orf71	0	-0.53936	0	-0.565832	0	0	0	0	0	-0.53936	0	-0.565832	0	0	0	0
C19orf73	-1.17679	0	-0.53936	0	0	0	0	0	-1.17679	0	-0.53936	0	0	0	0	0
C19orf77	-0.71521	-0.0323999	-0.667115	0	0	0	-0.0162	0	-0.71521	-0.0323999	-0.667115	0	0	0	-0.0162	0
C19orf80	0	0	0	0	0	-0.617362	0	0	0	0	0	0	0	-0.617362	0	0
C19orf81	0	-0.71521	-1.4569	0	-0.642453	-0.276326	-0.459389	0	0	-0.71521	-1.4569	0	-0.642453	-0.276326	-0.459389	0
C19orf82	0	0	0	0	0	0	0	0	0	0	0	0	0	0	0	0
C1D	0	0	0	0	0	0	0	0	0	0	0	0	0	0	0	0
C1GALT1	0	0	0	-0.565832	0	-0.484912	0	0	0	0	0	-0.565832	0	-0.484912	0	0
C1GALT1C1	0	0	0	0	0	-1.53936	0	0	0	0	0	0	0	-1.53936	0	0
C1orf100	-0.954397	0	0	0	0	0	0	0	-0.954397	0	0	0	0	0	0	0
C1orf101	0	0	0	-0.52323	0.37672	0	0	0	0	0	0	-0.871935	0	0	0	0
C1orf105	0	-0.243904	-1.55266	-0.399182	0	0	-0.121952	0	0	-0.243904	-1.55266	-0.399182	0	0	-0.121952	0
C1orf106	0	-1.41383	0	-0.642453	0	0	0	0	0	-1.41383	0	-0.642453	0	0	0	0
C1orf109	0	0	0	-0.617362	0	0	0	0	0	0	0	-0.617362	0	0	0	0
C1orf110	0	0	0	0	0	-0.17679	0	0	0	0	0	0	0	-0.17679	0	0
C1orf111	0	1.41775	-0.276326	0	0	0	0	1	0	0	-0.276326	0	0	0	0	0
C1orf112	-1.78447	0	0	-0.591827	0	0	0	0	-1.78447	0	0	-0.591827	0	0	0	0
C1orf115	-0.0323999	0	0	0	-1.38439	0	0	0	-0.0323999	0	0	0	-1.38439	0	0	0
C1orf116	-1.39918	0	0	0	0	0	0	0	-1.39918	0	0	0	0	0	0	0
C1orf122	-1.29227	0	0	-0.828867	-0.591827	0	-0.295914	0	-1.29227	0	0	-0.828867	-0.591827	0	-0.295914	0
C1orf123	0	0.681885	-0.339061	-0.339061	0	0	0	0	0	-0.369435	-0.339061	-0.339061	0	0	-0.169531	0
C1orf127	0	-0.871935	0	-1.0324	0	-1.01329	-0.435968	0	0	-0.871935	0	-1.0324	0	-1.01329	-0.435968	0
C1orf131	-0.80684	-1.01329	0	-0.93422	-0.512393	-0.512393	-0.659617	0	-0.80684	-1.01329	0	-0.93422	-0.512393	-0.512393	-0.659617	0
C1orf141	-0.17679	0	0	0	0	0	0	0	-0.17679	0	0	0	0	0	0	0
C1orf146	0	0	0	0	-0.428329	-1.01329	0	0	0	0	0	0	-0.428329	-1.01329	0	0
C1orf151-NBL1	-0.71521	-0.512393	-2.1064	0	-0.512393	0	-0.512393	0	-0.71521	-0.512393	-2.1064	0	-0.512393	0	-0.512393	0
C1orf158	0	0	-0.591827	0	0	0	0	0	0	0	-0.591827	0	0	0	0	0
C1orf159	-0.892997	0	0	0	0	0	0	0	-0.892997	0	0	0	0	0	0	0
C1orf162	0	0.0386491	-0.210737	-0.761752	0	0	0	0	0	-0.591827	-0.210737	-0.761752	0	0	-0.105369	0
C1orf168	0	-1.77316	0	0	0	0	0	0	0	-1.77316	0	0	0	0	0	0
C1orf172	0	-0.399182	0	0	0	0	0	0	0	-0.399182	0	0	0	0	0	0
C1orf173	0	0	0	0	0	0	0	0	0	0	0	0	0	0	0	0
C1orf174	0	0	0	0	0	-0.565832	0	0	0	0	0	0	0	-0.565832	0	0
C1orf177	0	0	-0.0323999	0	0	0	0	0	0	0	-0.0323999	0	0	0	0	0
C1orf185	0	-1.17679	0	0	-0.276326	0	0	0	0	-1.17679	0	0	-0.276326	0	0	0
C1orf186	0	-0.106401	0	0	0	0	0	0	0	-0.106401	0	0	0	0	0	0
C1orf189	0	-0.591827	0	0	0	0	0	0	0	-0.591827	0	0	0	0	0	0
C1orf192	0	0	-1.99393	0	0	0	0	0	0	0	-1.99393	0	0	0	0	0
C1orf194	0	-0.142024	0	0	0	0	0	0	0	-0.142024	0	0	0	0	0	0
C1orf198	0	0	0	0	0	-1.47097	0	0	0	0	0	0	0	-1.47097	0	0
C1orf204	0	-0.954397	0	0	0	-0.954397	0	0	0	-0.954397	0	0	0	-0.954397	0	0
C1orf21	0	-0.106401	0	-1.15951	0	0	0	0	0	-0.106401	0	-1.15951	0	0	0	0
C1orf210	-1.0324	0	0	0	-0.17679	0	0	0	-1.0324	0	0	0	-0.17679	0	0	0
C1orf216	-0.828867	0	-1.61736	0.805563	0	0	0	0	-0.828867	0	-1.61736	0	0	0	0	0
C1orf226	0	-0.276326	0	0	-0.0323999	0	0	0	0	-0.276326	0	0	-0.0323999	0	0	0
C1orf227	0	0	0	0	0	-1.2439	0	0	0	0	0	0	0	-1.2439	0	0
C1orf228	0	-0.428329	0	0	0	0	0	0	0	-0.428329	0	0	0	0	0	0
C1orf229	0	0	0	-0.954397	0	0.50917	0	0	0	0	0	-0.954397	0	0	0	0
C1orf233	0	0	0	0	0	0	0	0	0	0	0	0	0	0	0	0
C1orf234	0	-0.17679	-0.80684	0	0	0	0	0	0	-0.17679	-0.80684	0	0	0	0	0
C1orf27	0	0	0	0	0	0	0	0	0	0	0	0	0	0	0	0
C1orf35	0	0	-0.738669	0	0	0	0	0	0	0	-0.738669	0	0	0	0	0
C1orf43	0	0	0	0	-1.08825	0	0	0	0	0	0	0	-1.08825	0	0	0
C1orf50	0	0	-0.276326	0	0	-0.243904	0	0	0	0	-0.276326	0	0	-0.243904	0	0
C1orf51	0	-1.30803	-0.308034	-1.62996	0	0	-0.154017	0	0	-1.30803	-0.308034	-1.62996	0	0	-0.154017	0
C1orf52	-0.617362	-0.210737	0	0	0	0	0	0	-0.617362	-0.210737	0	0	0	0	0	0
C1orf53	0	-1.893	-0.339061	0	-1.2439	0	-0.169531	0	0	-1.893	-0.339061	0	-1.2439	0	-0.169531	0
C1orf54	-0.761752	-0.0323999	-0.243904	0	-0.617362	0	-0.138152	0	-0.761752	-0.0323999	-0.243904	0	-0.617362	0	-0.138152	0
C1orf56	-0.0323999	0	0	-0.17679	0	0	0	0	-0.0323999	0	0	-0.17679	0	0	0	0
C1orf61	0	-0.456898	2.34845	0	0	0	0	1	0	-0.456898	-0.339061	0	0	0	0	0
C1orf63	0	-0.642453	0	0	0	0	0	0	0	-0.642453	0	0	0	0	0	0
C1orf64	0	0	0	0	-0.913755	0	0	0	0	0	0	0	-0.913755	0	0	0
C1orf65	0	0	0.319229	-1.17679	0.102545	0	0	0	0	0	-0.642453	-1.17679	0	0	0	0
C1orf68	0	-0.17679	-0.512393	0	-0.0698747	0	-0.0349373	0	0	-0.17679	-0.512393	0	-0.0698747	0	-0.0349373	0
C1orf74	-0.691363	-1.22742	-1.30803	-0.428329	-0.53936	0	-0.615361	0	-0.691363	-1.22742	-1.30803	-0.428329	-0.53936	0	-0.615361	0
C1orf85	-2.08825	0	0	0	0	0	0	0	-2.08825	0	0	0	0	0	0	0
C1orf86	-0.667115	0	-2.0606	0	0	0	0	0	-0.667115	0	-2.0606	0	0	0	0	0
C1orf87	0	0	0	0	-2.07909	0	0	0	0	0	0	0	-2.07909	0	0	0
C1orf94	1.37672	0	1.49551	0	0	0	0	2	0	0	-0.456898	0	0	0	0	0
C1orf95	0	-0.0323999	0	0	0	0	0	0	0	-0.0323999	0	0	0	0	0	0
C1QA	0	0	0	0	-1.98414	-0.53936	0	0	0	0	0	0	-1.98414	-0.53936	0	0
C1QB	0	0	0	0	0	0	0	0	0	0	0	0	0	0	0	0
C1QBP	0	0	-0.667115	0	-1.14202	0	0	0	0	0	-0.667115	0	-1.14202	0	0	0
C1QC	-0.484912	0	0	0	0	0	0	0	-0.484912	0	0	0	0	0	0	0
C1QL1	0	-0.210737	-1.55266	-0.850562	-0.243904	0	-0.227321	0	0	-0.210737	-1.55266	-0.850562	-0.243904	0	-0.227321	0
C1QL2	0	-0.828867	0	0	0	0	0	0	0	-0.828867	0	0	0	0	0	0
C1QL3	-0.308034	0	0	0	0	1.64027	0	1	-0.308034	0	0	0	0	-1.75026	0	0
C1QL4	0.602301	-0.276326	0	0	-0.591827	0	0	0	-1.41383	-0.276326	0	0	-0.591827	0	-0.138163	0
C1QTNF1	0	0	0	0	-0.276326	-0.93422	0	0	3.34027	0	0	0	-0.276326	-0.93422	0	1
C1QTNF2	0	0	0	0	0	0	0	0	0	0	0	0	0	0	0	0
C1QTNF3	0	0	0	0	0.826027	-0.399182	0	0	0	0	0	0	0	-0.399182	0	0
C1QTNF4	-0.142024	-1.12432	0	0	0	0	0	0	-0.142024	-1.12432	0	0	0	0	0	0
C1QTNF5	-1.53936	-0.976948	0	0	-0.276326	0	-0.138163	0	-1.53936	-1.17679	0	0	-0.276326	0	-0.138163	0
C1QTNF6	-0.512393	0	0	0.943067	0	0	0	0	-0.512393	0	0	0	0	0	0	0
C1QTNF7	0	-0.0698747	0	-1.42833	-0.691363	0	-0.0349373	0	0	-0.0698747	0	-1.42833	-0.691363	0	-0.0349373	0
C1QTNF8	-1.01329	0	0	0	-0.106401	0	0	0	-1.01329	0	0	0	-0.106401	0	0	0
C1QTNF9	0	-0.308034	-0.871935	-0.761752	-0.428329	0	-0.368182	0	0	-0.308034	-0.871935	-0.761752	-0.428329	0	-0.368182	0
C1QTNF9B	0	-1.1064	-0.784472	-0.339061	-0.828867	0	-0.561767	0	0	-1.1064	-0.784472	-0.339061	-0.828867	0	-0.561767	0
C1QTNF9B-AS1	-1.1064	-1.51239	-1.08825	0	0	-0.484912	-0.786583	0	-1.1064	-1.51239	-1.08825	0	0	-0.484912	-0.786583	0
C1R	-0.667115	0	-0.0323999	0	0	-0.0323999	-0.0162	0	-0.667115	0	-0.0323999	0	0	-0.0323999	-0.0162	0
C1RL	-0.399182	-0.243904	0	0.37672	1.5117	-0.667115	-0.121952	1	-0.399182	-0.243904	0	0	-0.871935	-0.667115	-0.321543	0
C1S	0	-1.0324	0	-1.1064	0	0	0	0	0	-1.0324	0	-1.1064	0	0	0	0
C2	-1.08825	-0.243904	-1.26021	0	0	0	-0.121952	0	-1.08825	-0.243904	-1.26021	0	0	0	-0.121952	0
C20orf111	0	-1.57889	0	0	0	0	0	0	0	-1.57889	0	0	0	0	0	0
C20orf112	0	0	-0.339061	-0.667115	-0.369435	0	-0.169531	0	0	0	-0.339061	-0.667115	-0.369435	0	-0.169531	0
C20orf141	-0.512393	-1.0324	-1.39918	0	0	4.1666	-0.256196	1	-0.512393	-1.0324	-1.39918	0	0	-0.17679	-0.344591	0
C20orf144	3.7151	0	0	-0.106401	0	0	0	1	-0.276326	0	0	-0.106401	0	0	0	0
[truncated: 19,916 more rows]
